# Supplementary material for: Association between Gastric Cancer and 12 Autoimmune Diseases: A Mendelian Randomization Study
Source: Genes (Basel). 2023 Sep 23;14(10):1844. doi: 10.3390/genes14101844 (PMC10606764; doi:10.3390/genes14101844)
Supplement: Supplementary file 1 [file genes-14-01844-s001.zip]

Archive with 1 entries (1 files):
- genes-2575570-supplementary.xlsx
