# Supplementary material for: Association between Gastric Cancer and 12 Autoimmune Diseases: A Mendelian Randomization Study
Source: Genes (Basel). 2023 Sep 23;14(10):1844. doi: 10.3390/genes14101844 (PMC10606764; doi:10.3390/genes14101844)
Supplement: Supplementary file 1 [file genes-14-01844-s001.zip › genes-2575570-supplementary.xlsx]

## Sheet: RA
	SNP	effect_allele.exposure	other_allele.exposure	effect_allele.outcome	other_allele.outcome	beta.exposure	beta.outcome	eaf.exposure	eaf.outcome	remove	palindromic	ambiguous	id.outcome	chr	pos	se.outcome	samplesize.outcome	pval.outcome	outcome	originalname.outcome	outcome.deprecated	mr_keep.outcome	data_source.outcome	proxy.outcome	target_snp.outcome	proxy_snp.outcome	target_a1.outcome	target_a2.outcome	proxy_a1.outcome	proxy_a2.outcome	chr.exposure	pos.exposure	se.exposure	pval.exposure	samplesize.exposure	id.exposure	exposure	mr_keep.exposure	pval_origin.exposure	data_source.exposure	action	mr_keep
1	rs10435844	T	G	T	G	-0.0784	0.1111	0.4942	0.5639	FALSE	FALSE	FALSE	finn-b-C3_STOMACH_EXALLC	9	123668199	0.0573	NA	0.0525497	Malignant neoplasm of stomach (all cancers excluded) || id:finn-b-C3_STOMACH_EXALLC	Malignant neoplasm of stomach (all cancers excluded)	Malignant neoplasm of stomach (all cancers excluded) || ||	TRUE	igd	NA	NA	NA	NA	NA	NA	NA	9	123668199	0.0121	9.72971e-11	58284	ebi-a-GCST90013534	Rheumatoid arthritis || id:ebi-a-GCST90013534	TRUE	reported	igd	2	TRUE
2	rs10911902	T	C	T	C	-0.0847	0.0067	0.1246	0.2197	FALSE	FALSE	FALSE	finn-b-C3_STOMACH_EXALLC	1	186632317	0.0683	NA	0.9223	Malignant neoplasm of stomach (all cancers excluded) || id:finn-b-C3_STOMACH_EXALLC	Malignant neoplasm of stomach (all cancers excluded)	Malignant neoplasm of stomach (all cancers excluded) || ||	TRUE	igd	NA	NA	NA	NA	NA	NA	NA	1	186632317	0.0152	2.357e-08	58284	ebi-a-GCST90013534	Rheumatoid arthritis || id:ebi-a-GCST90013534	TRUE	reported	igd	2	TRUE
3	rs11123811	C	T	C	T	-0.0995	0.0164	0.6512	0.511	FALSE	FALSE	FALSE	finn-b-C3_STOMACH_EXALLC	2	100760172	0.057	NA	0.7732	Malignant neoplasm of stomach (all cancers excluded) || id:finn-b-C3_STOMACH_EXALLC	Malignant neoplasm of stomach (all cancers excluded)	Malignant neoplasm of stomach (all cancers excluded) || ||	TRUE	igd	NA	NA	NA	NA	NA	NA	NA	2	100760172	0.0114	2.01094e-18	58284	ebi-a-GCST90013534	Rheumatoid arthritis || id:ebi-a-GCST90013534	TRUE	reported	igd	2	TRUE
4	rs112733823	T	C	T	C	0.191	-0.0275	0.0668	0.2174	FALSE	FALSE	FALSE	finn-b-C3_STOMACH_EXALLC	6	30775277	0.0694	NA	0.691301	Malignant neoplasm of stomach (all cancers excluded) || id:finn-b-C3_STOMACH_EXALLC	Malignant neoplasm of stomach (all cancers excluded)	Malignant neoplasm of stomach (all cancers excluded) || ||	TRUE	igd	NA	NA	NA	NA	NA	NA	NA	6	30775277	0.0188	3.82032e-24	58284	ebi-a-GCST90013534	Rheumatoid arthritis || id:ebi-a-GCST90013534	TRUE	reported	igd	2	TRUE
5	rs114508013	A	G	A	G	0.488	-0.053	0.0149	0.03949	FALSE	FALSE	FALSE	finn-b-C3_STOMACH_EXALLC	6	31868765	0.1476	NA	0.719701	Malignant neoplasm of stomach (all cancers excluded) || id:finn-b-C3_STOMACH_EXALLC	Malignant neoplasm of stomach (all cancers excluded)	Malignant neoplasm of stomach (all cancers excluded) || ||	TRUE	igd	NA	NA	NA	NA	NA	NA	NA	6	31868765	0.0441	1.81593e-28	58284	ebi-a-GCST90013534	Rheumatoid arthritis || id:ebi-a-GCST90013534	TRUE	reported	igd	2	TRUE
6	rs115521560	C	A	C	A	0.7878	-0.0388	0.5239	0.1067	FALSE	FALSE	FALSE	finn-b-C3_STOMACH_EXALLC	6	32019382	0.0929	NA	0.6767	Malignant neoplasm of stomach (all cancers excluded) || id:finn-b-C3_STOMACH_EXALLC	Malignant neoplasm of stomach (all cancers excluded)	Malignant neoplasm of stomach (all cancers excluded) || ||	TRUE	igd	NA	NA	NA	NA	NA	NA	NA	6	32019382	0.0364	1.29122e-103	58284	ebi-a-GCST90013534	Rheumatoid arthritis || id:ebi-a-GCST90013534	TRUE	reported	igd	2	TRUE
7	rs11574914	A	G	A	G	0.1153	0.0084	0.1513	0.2794	FALSE	FALSE	FALSE	finn-b-C3_STOMACH_EXALLC	9	34710338	0.0632	NA	0.8937	Malignant neoplasm of stomach (all cancers excluded) || id:finn-b-C3_STOMACH_EXALLC	Malignant neoplasm of stomach (all cancers excluded)	Malignant neoplasm of stomach (all cancers excluded) || ||	TRUE	igd	NA	NA	NA	NA	NA	NA	NA	9	34710338	0.0149	9.91745e-15	58284	ebi-a-GCST90013534	Rheumatoid arthritis || id:ebi-a-GCST90013534	TRUE	reported	igd	2	TRUE
8	rs117026326	T	C	T	C	0.381	0.0475	0.1113	0.04838	FALSE	FALSE	FALSE	finn-b-C3_STOMACH_EXALLC	7	74126034	0.1346	NA	0.724299	Malignant neoplasm of stomach (all cancers excluded) || id:finn-b-C3_STOMACH_EXALLC	Malignant neoplasm of stomach (all cancers excluded)	Malignant neoplasm of stomach (all cancers excluded) || ||	TRUE	igd	NA	NA	NA	NA	NA	NA	NA	7	74126034	0.0424	2.44681e-19	58284	ebi-a-GCST90013534	Rheumatoid arthritis || id:ebi-a-GCST90013534	TRUE	reported	igd	2	TRUE
9	rs11754264	C	T	C	T	-0.1359	-0.2268	0.2742	0.02867	FALSE	FALSE	FALSE	finn-b-C3_STOMACH_EXALLC	6	29931663	0.166	NA	0.1719	Malignant neoplasm of stomach (all cancers excluded) || id:finn-b-C3_STOMACH_EXALLC	Malignant neoplasm of stomach (all cancers excluded)	Malignant neoplasm of stomach (all cancers excluded) || ||	TRUE	igd	NA	NA	NA	NA	NA	NA	NA	6	29931663	0.0193	1.88105e-12	58284	ebi-a-GCST90013534	Rheumatoid arthritis || id:ebi-a-GCST90013534	TRUE	reported	igd	2	TRUE
10	rs11889341	T	C	T	C	0.1466	0.0668	0.2112	0.2324	FALSE	FALSE	FALSE	finn-b-C3_STOMACH_EXALLC	2	191943742	0.0671	NA	0.3196	Malignant neoplasm of stomach (all cancers excluded) || id:finn-b-C3_STOMACH_EXALLC	Malignant neoplasm of stomach (all cancers excluded)	Malignant neoplasm of stomach (all cancers excluded) || ||	TRUE	igd	NA	NA	NA	NA	NA	NA	NA	2	191943742	0.0129	4.32215e-30	58284	ebi-a-GCST90013534	Rheumatoid arthritis || id:ebi-a-GCST90013534	TRUE	reported	igd	2	TRUE
11	rs12126142	A	G	A	G	-0.0751	-0.1228	0.2969	0.2969	FALSE	FALSE	FALSE	finn-b-C3_STOMACH_EXALLC	1	154425456	0.062	NA	0.0477002	Malignant neoplasm of stomach (all cancers excluded) || id:finn-b-C3_STOMACH_EXALLC	Malignant neoplasm of stomach (all cancers excluded)	Malignant neoplasm of stomach (all cancers excluded) || ||	TRUE	igd	NA	NA	NA	NA	NA	NA	NA	1	154425456	0.0116	1.013e-10	58284	ebi-a-GCST90013534	Rheumatoid arthritis || id:ebi-a-GCST90013534	TRUE	reported	igd	2	TRUE
12	rs1234313	G	A	G	A	0.0797	0.0257	0.6075	0.6761	FALSE	FALSE	FALSE	finn-b-C3_STOMACH_EXALLC	1	173166247	0.061	NA	0.674099	Malignant neoplasm of stomach (all cancers excluded) || id:finn-b-C3_STOMACH_EXALLC	Malignant neoplasm of stomach (all cancers excluded)	Malignant neoplasm of stomach (all cancers excluded) || ||	TRUE	igd	NA	NA	NA	NA	NA	NA	NA	1	173166247	0.0133	1.89701e-09	58284	ebi-a-GCST90013534	Rheumatoid arthritis || id:ebi-a-GCST90013534	TRUE	reported	igd	2	TRUE
13	rs12466919	T	C	T	C	0.1025	-0.0862	0.1733	0.3442	FALSE	FALSE	FALSE	finn-b-C3_STOMACH_EXALLC	2	61092858	0.06	NA	0.151	Malignant neoplasm of stomach (all cancers excluded) || id:finn-b-C3_STOMACH_EXALLC	Malignant neoplasm of stomach (all cancers excluded)	Malignant neoplasm of stomach (all cancers excluded) || ||	TRUE	igd	NA	NA	NA	NA	NA	NA	NA	2	61092858	0.0152	1.58891e-11	58284	ebi-a-GCST90013534	Rheumatoid arthritis || id:ebi-a-GCST90013534	TRUE	reported	igd	2	TRUE
14	rs12530098	T	C	T	C	0.1382	0.0225	0.1223	0.08281	FALSE	FALSE	FALSE	finn-b-C3_STOMACH_EXALLC	6	14107197	0.1025	NA	0.8259	Malignant neoplasm of stomach (all cancers excluded) || id:finn-b-C3_STOMACH_EXALLC	Malignant neoplasm of stomach (all cancers excluded)	Malignant neoplasm of stomach (all cancers excluded) || ||	TRUE	igd	NA	NA	NA	NA	NA	NA	NA	6	14107197	0.0204	1.35394e-11	58284	ebi-a-GCST90013534	Rheumatoid arthritis || id:ebi-a-GCST90013534	TRUE	reported	igd	2	TRUE
15	rs12918327	T	C	T	C	0.0867	0.0686	0.1118	0.2356	FALSE	FALSE	FALSE	finn-b-C3_STOMACH_EXALLC	16	30626616	0.0673	NA	0.3082	Malignant neoplasm of stomach (all cancers excluded) || id:finn-b-C3_STOMACH_EXALLC	Malignant neoplasm of stomach (all cancers excluded)	Malignant neoplasm of stomach (all cancers excluded) || ||	TRUE	igd	NA	NA	NA	NA	NA	NA	NA	16	30626616	0.0157	3.04299e-08	58284	ebi-a-GCST90013534	Rheumatoid arthritis || id:ebi-a-GCST90013534	TRUE	reported	igd	2	TRUE
16	rs13103285	T	C	T	C	0.0989	-0.0895	0.4018	0.5101	FALSE	FALSE	FALSE	finn-b-C3_STOMACH_EXALLC	4	10726520	0.0569	NA	0.1159	Malignant neoplasm of stomach (all cancers excluded) || id:finn-b-C3_STOMACH_EXALLC	Malignant neoplasm of stomach (all cancers excluded)	Malignant neoplasm of stomach (all cancers excluded) || ||	TRUE	igd	NA	NA	NA	NA	NA	NA	NA	4	10726520	0.0131	4.29042e-14	58284	ebi-a-GCST90013534	Rheumatoid arthritis || id:ebi-a-GCST90013534	TRUE	reported	igd	2	TRUE
17	rs1355208	G	A	G	A	0.0818	0.0968	0.6377	0.5845	FALSE	FALSE	FALSE	finn-b-C3_STOMACH_EXALLC	2	30445322	0.0579	NA	0.0944604	Malignant neoplasm of stomach (all cancers excluded) || id:finn-b-C3_STOMACH_EXALLC	Malignant neoplasm of stomach (all cancers excluded)	Malignant neoplasm of stomach (all cancers excluded) || ||	TRUE	igd	NA	NA	NA	NA	NA	NA	NA	2	30445322	0.0119	6.76862e-12	58284	ebi-a-GCST90013534	Rheumatoid arthritis || id:ebi-a-GCST90013534	TRUE	reported	igd	2	TRUE
18	rs139395255	G	A	G	A	0.3833	-0.3913	0.1839	0.01066	FALSE	FALSE	FALSE	finn-b-C3_STOMACH_EXALLC	6	31449736	0.2685	NA	0.1449	Malignant neoplasm of stomach (all cancers excluded) || id:finn-b-C3_STOMACH_EXALLC	Malignant neoplasm of stomach (all cancers excluded)	Malignant neoplasm of stomach (all cancers excluded) || ||	TRUE	igd	NA	NA	NA	NA	NA	NA	NA	6	31449736	0.0235	8.6836e-60	58284	ebi-a-GCST90013534	Rheumatoid arthritis || id:ebi-a-GCST90013534	TRUE	reported	igd	2	TRUE
19	rs146305655	A	G	A	G	-0.4379	0.2426	0.0141	0.04742	FALSE	FALSE	FALSE	finn-b-C3_STOMACH_EXALLC	6	32268953	0.1337	NA	0.0695296	Malignant neoplasm of stomach (all cancers excluded) || id:finn-b-C3_STOMACH_EXALLC	Malignant neoplasm of stomach (all cancers excluded)	Malignant neoplasm of stomach (all cancers excluded) || ||	TRUE	igd	NA	NA	NA	NA	NA	NA	NA	6	32268953	0.0452	3.29079e-22	58284	ebi-a-GCST90013534	Rheumatoid arthritis || id:ebi-a-GCST90013534	TRUE	reported	igd	2	TRUE
20	rs1538981	T	C	T	C	0.0671	-0.0047	0.3568	0.5915	FALSE	FALSE	FALSE	finn-b-C3_STOMACH_EXALLC	10	31411355	0.0579	NA	0.9356	Malignant neoplasm of stomach (all cancers excluded) || id:finn-b-C3_STOMACH_EXALLC	Malignant neoplasm of stomach (all cancers excluded)	Malignant neoplasm of stomach (all cancers excluded) || ||	TRUE	igd	NA	NA	NA	NA	NA	NA	NA	10	31411355	0.0114	4.41601e-09	58284	ebi-a-GCST90013534	Rheumatoid arthritis || id:ebi-a-GCST90013534	TRUE	reported	igd	2	TRUE
21	rs1571878	T	C	T	C	-0.1539	-0.0156	0.3952	0.5523	FALSE	FALSE	FALSE	finn-b-C3_STOMACH_EXALLC	6	167540842	0.0574	NA	0.785599	Malignant neoplasm of stomach (all cancers excluded) || id:finn-b-C3_STOMACH_EXALLC	Malignant neoplasm of stomach (all cancers excluded)	Malignant neoplasm of stomach (all cancers excluded) || ||	TRUE	igd	NA	NA	NA	NA	NA	NA	NA	6	167540842	0.0116	4.12572e-40	58284	ebi-a-GCST90013534	Rheumatoid arthritis || id:ebi-a-GCST90013534	TRUE	reported	igd	2	TRUE
22	rs1595260	T	A	T	A	0.0845	0.0766	0.7851	0.6742	FALSE	TRUE	FALSE	finn-b-C3_STOMACH_EXALLC	14	69267695	0.0605	NA	0.2059	Malignant neoplasm of stomach (all cancers excluded) || id:finn-b-C3_STOMACH_EXALLC	Malignant neoplasm of stomach (all cancers excluded)	Malignant neoplasm of stomach (all cancers excluded) || ||	TRUE	igd	NA	NA	NA	NA	NA	NA	NA	14	69267695	0.0126	2.28613e-11	58284	ebi-a-GCST90013534	Rheumatoid arthritis || id:ebi-a-GCST90013534	TRUE	reported	igd	2	TRUE
23	rs1611236	A	G	A	G	-0.1165	0.0114	0.212	0.2223	FALSE	FALSE	FALSE	finn-b-C3_STOMACH_EXALLC	6	29748690	0.0703	NA	0.871	Malignant neoplasm of stomach (all cancers excluded) || id:finn-b-C3_STOMACH_EXALLC	Malignant neoplasm of stomach (all cancers excluded)	Malignant neoplasm of stomach (all cancers excluded) || ||	TRUE	igd	NA	NA	NA	NA	NA	NA	NA	6	29748690	0.0131	4.5436e-19	58284	ebi-a-GCST90013534	Rheumatoid arthritis || id:ebi-a-GCST90013534	TRUE	reported	igd	2	TRUE
24	rs1858037	A	T	A	T	-0.1012	0.0476	0.4074	0.2915	FALSE	TRUE	FALSE	finn-b-C3_STOMACH_EXALLC	2	65598300	0.0627	NA	0.4478	Malignant neoplasm of stomach (all cancers excluded) || id:finn-b-C3_STOMACH_EXALLC	Malignant neoplasm of stomach (all cancers excluded)	Malignant neoplasm of stomach (all cancers excluded) || ||	TRUE	igd	NA	NA	NA	NA	NA	NA	NA	2	65598300	0.0131	1.14393e-14	58284	ebi-a-GCST90013534	Rheumatoid arthritis || id:ebi-a-GCST90013534	TRUE	reported	igd	2	TRUE
25	rs1883832	C	T	C	T	0.1052	-0.0081	0.7483	0.7303	FALSE	FALSE	FALSE	finn-b-C3_STOMACH_EXALLC	20	44746982	0.0641	NA	0.8999	Malignant neoplasm of stomach (all cancers excluded) || id:finn-b-C3_STOMACH_EXALLC	Malignant neoplasm of stomach (all cancers excluded)	Malignant neoplasm of stomach (all cancers excluded) || ||	TRUE	igd	NA	NA	NA	NA	NA	NA	NA	20	44746982	0.0127	1.13006e-16	58284	ebi-a-GCST90013534	Rheumatoid arthritis || id:ebi-a-GCST90013534	TRUE	reported	igd	2	TRUE
26	rs1893592	C	A	C	A	-0.0976	0.1022	0.4611	0.3167	FALSE	FALSE	FALSE	finn-b-C3_STOMACH_EXALLC	21	43855067	0.0615	NA	0.0965606	Malignant neoplasm of stomach (all cancers excluded) || id:finn-b-C3_STOMACH_EXALLC	Malignant neoplasm of stomach (all cancers excluded)	Malignant neoplasm of stomach (all cancers excluded) || ||	TRUE	igd	NA	NA	NA	NA	NA	NA	NA	21	43855067	0.0132	1.48115e-13	58284	ebi-a-GCST90013534	Rheumatoid arthritis || id:ebi-a-GCST90013534	TRUE	reported	igd	2	TRUE
27	rs1950897	T	C	T	C	0.1069	0.1273	0.5178	0.6902	FALSE	FALSE	FALSE	finn-b-C3_STOMACH_EXALLC	14	68760141	0.0618	NA	0.0392302	Malignant neoplasm of stomach (all cancers excluded) || id:finn-b-C3_STOMACH_EXALLC	Malignant neoplasm of stomach (all cancers excluded)	Malignant neoplasm of stomach (all cancers excluded) || ||	TRUE	igd	NA	NA	NA	NA	NA	NA	NA	14	68760141	0.0144	1.02212e-13	58284	ebi-a-GCST90013534	Rheumatoid arthritis || id:ebi-a-GCST90013534	TRUE	reported	igd	2	TRUE
28	rs2069235	A	G	A	G	0.1296	0.0881	0.3771	0.3284	FALSE	FALSE	FALSE	finn-b-C3_STOMACH_EXALLC	22	39747780	0.0605	NA	0.1458	Malignant neoplasm of stomach (all cancers excluded) || id:finn-b-C3_STOMACH_EXALLC	Malignant neoplasm of stomach (all cancers excluded)	Malignant neoplasm of stomach (all cancers excluded) || ||	TRUE	igd	NA	NA	NA	NA	NA	NA	NA	22	39747780	0.014	1.69005e-20	58284	ebi-a-GCST90013534	Rheumatoid arthritis || id:ebi-a-GCST90013534	TRUE	reported	igd	2	TRUE
29	rs2073609	C	T	C	T	0.1029	0.0691	0.3599	0.06086	FALSE	FALSE	FALSE	finn-b-C3_STOMACH_EXALLC	21	45707976	0.1213	NA	0.5689	Malignant neoplasm of stomach (all cancers excluded) || id:finn-b-C3_STOMACH_EXALLC	Malignant neoplasm of stomach (all cancers excluded)	Malignant neoplasm of stomach (all cancers excluded) || ||	TRUE	igd	NA	NA	NA	NA	NA	NA	NA	21	45707976	0.0182	1.46501e-08	58284	ebi-a-GCST90013534	Rheumatoid arthritis || id:ebi-a-GCST90013534	TRUE	reported	igd	2	TRUE
30	rs2076616	G	A	G	A	-0.0885	-0.0613	0.6098	0.3845	FALSE	FALSE	FALSE	finn-b-C3_STOMACH_EXALLC	1	17412501	0.0588	NA	0.2976	Malignant neoplasm of stomach (all cancers excluded) || id:finn-b-C3_STOMACH_EXALLC	Malignant neoplasm of stomach (all cancers excluded)	Malignant neoplasm of stomach (all cancers excluded) || ||	TRUE	igd	NA	NA	NA	NA	NA	NA	NA	1	17412501	0.0135	6.20297e-11	58284	ebi-a-GCST90013534	Rheumatoid arthritis || id:ebi-a-GCST90013534	TRUE	reported	igd	2	TRUE
31	rs212389	A	G	A	G	0.1058	-0.0036	0.4297	0.7146	FALSE	FALSE	FALSE	finn-b-C3_STOMACH_EXALLC	6	159489791	0.0627	NA	0.954	Malignant neoplasm of stomach (all cancers excluded) || id:finn-b-C3_STOMACH_EXALLC	Malignant neoplasm of stomach (all cancers excluded)	Malignant neoplasm of stomach (all cancers excluded) || ||	TRUE	igd	NA	NA	NA	NA	NA	NA	NA	6	159489791	0.0147	6.65733e-13	58284	ebi-a-GCST90013534	Rheumatoid arthritis || id:ebi-a-GCST90013534	TRUE	reported	igd	2	TRUE
32	rs2233424	T	C	T	C	0.1964	-0.1442	0.1933	0.06594	FALSE	FALSE	FALSE	finn-b-C3_STOMACH_EXALLC	6	44233921	0.116	NA	0.2138	Malignant neoplasm of stomach (all cancers excluded) || id:finn-b-C3_STOMACH_EXALLC	Malignant neoplasm of stomach (all cancers excluded)	Malignant neoplasm of stomach (all cancers excluded) || ||	TRUE	igd	NA	NA	NA	NA	NA	NA	NA	6	44233921	0.0187	6.49232e-26	58284	ebi-a-GCST90013534	Rheumatoid arthritis || id:ebi-a-GCST90013534	TRUE	reported	igd	2	TRUE
33	rs2258734	A	G	A	G	-0.0921	-0.0969	0.2989	0.3489	FALSE	FALSE	FALSE	finn-b-C3_STOMACH_EXALLC	1	2483961	0.0597	NA	0.1045	Malignant neoplasm of stomach (all cancers excluded) || id:finn-b-C3_STOMACH_EXALLC	Malignant neoplasm of stomach (all cancers excluded)	Malignant neoplasm of stomach (all cancers excluded) || ||	TRUE	igd	NA	NA	NA	NA	NA	NA	NA	1	2483961	0.0123	6.04366e-14	58284	ebi-a-GCST90013534	Rheumatoid arthritis || id:ebi-a-GCST90013534	TRUE	reported	igd	2	TRUE
34	rs2275806	A	G	A	G	-0.0725	-0.045	0.4361	0.5011	FALSE	FALSE	FALSE	finn-b-C3_STOMACH_EXALLC	10	8095340	0.0572	NA	0.4312	Malignant neoplasm of stomach (all cancers excluded) || id:finn-b-C3_STOMACH_EXALLC	Malignant neoplasm of stomach (all cancers excluded)	Malignant neoplasm of stomach (all cancers excluded) || ||	TRUE	igd	NA	NA	NA	NA	NA	NA	NA	10	8095340	0.0122	2.51397e-09	58284	ebi-a-GCST90013534	Rheumatoid arthritis || id:ebi-a-GCST90013534	TRUE	reported	igd	2	TRUE
35	rs2301888	A	G	A	G	-0.1282	-0.0049	0.3847	0.3303	FALSE	FALSE	FALSE	finn-b-C3_STOMACH_EXALLC	1	17672730	0.0606	NA	0.9359	Malignant neoplasm of stomach (all cancers excluded) || id:finn-b-C3_STOMACH_EXALLC	Malignant neoplasm of stomach (all cancers excluded)	Malignant neoplasm of stomach (all cancers excluded) || ||	TRUE	igd	NA	NA	NA	NA	NA	NA	NA	1	17672730	0.0121	3.75232e-26	58284	ebi-a-GCST90013534	Rheumatoid arthritis || id:ebi-a-GCST90013534	TRUE	reported	igd	2	TRUE
36	rs244685	G	T	G	T	-0.089	-0.0236	0.7884	0.7479	FALSE	FALSE	FALSE	finn-b-C3_STOMACH_EXALLC	5	133423890	0.0654	NA	0.717999	Malignant neoplasm of stomach (all cancers excluded) || id:finn-b-C3_STOMACH_EXALLC	Malignant neoplasm of stomach (all cancers excluded)	Malignant neoplasm of stomach (all cancers excluded) || ||	TRUE	igd	NA	NA	NA	NA	NA	NA	NA	5	133423890	0.0144	6.03601e-10	58284	ebi-a-GCST90013534	Rheumatoid arthritis || id:ebi-a-GCST90013534	TRUE	reported	igd	2	TRUE
37	rs28411352	T	C	T	C	0.0914	0.0569	0.1803	0.2928	FALSE	FALSE	FALSE	finn-b-C3_STOMACH_EXALLC	1	38278579	0.0629	NA	0.3653	Malignant neoplasm of stomach (all cancers excluded) || id:finn-b-C3_STOMACH_EXALLC	Malignant neoplasm of stomach (all cancers excluded)	Malignant neoplasm of stomach (all cancers excluded) || ||	TRUE	igd	NA	NA	NA	NA	NA	NA	NA	1	38278579	0.0136	1.66418e-11	58284	ebi-a-GCST90013534	Rheumatoid arthritis || id:ebi-a-GCST90013534	TRUE	reported	igd	2	TRUE
38	rs2841275	C	A	C	A	0.1617	-0.0271	0.6245	0.5954	FALSE	FALSE	FALSE	finn-b-C3_STOMACH_EXALLC	14	105394669	0.0582	NA	0.6417	Malignant neoplasm of stomach (all cancers excluded) || id:finn-b-C3_STOMACH_EXALLC	Malignant neoplasm of stomach (all cancers excluded)	Malignant neoplasm of stomach (all cancers excluded) || ||	TRUE	igd	TRUE	rs2841275	rs2841281	C	A	T	C	14	105388182	0.0179	1.7108e-19	58284	ebi-a-GCST90013534	Rheumatoid arthritis || id:ebi-a-GCST90013534	TRUE	reported	igd	2	TRUE
39	rs28421442	A	T	A	T	-0.1234	-0.1493	0.1569	0.009544	FALSE	TRUE	FALSE	finn-b-C3_STOMACH_EXALLC	2	74219615	0.285	NA	0.6004	Malignant neoplasm of stomach (all cancers excluded) || id:finn-b-C3_STOMACH_EXALLC	Malignant neoplasm of stomach (all cancers excluded)	Malignant neoplasm of stomach (all cancers excluded) || ||	TRUE	igd	NA	NA	NA	NA	NA	NA	NA	2	74219615	0.0214	7.86303e-09	58284	ebi-a-GCST90013534	Rheumatoid arthritis || id:ebi-a-GCST90013534	TRUE	reported	igd	2	TRUE
40	rs2847297	G	A	G	A	0.0903	0.0119	0.5197	0.3453	FALSE	FALSE	FALSE	finn-b-C3_STOMACH_EXALLC	18	12797694	0.0598	NA	0.8424	Malignant neoplasm of stomach (all cancers excluded) || id:finn-b-C3_STOMACH_EXALLC	Malignant neoplasm of stomach (all cancers excluded)	Malignant neoplasm of stomach (all cancers excluded) || ||	TRUE	igd	NA	NA	NA	NA	NA	NA	NA	18	12797694	0.0119	2.64972e-14	58284	ebi-a-GCST90013534	Rheumatoid arthritis || id:ebi-a-GCST90013534	TRUE	reported	igd	2	TRUE
41	rs2918392	C	T	C	T	0.0668	-0.0605	0.6939	0.2913	FALSE	FALSE	FALSE	finn-b-C3_STOMACH_EXALLC	5	10704797	0.0628	NA	0.3353	Malignant neoplasm of stomach (all cancers excluded) || id:finn-b-C3_STOMACH_EXALLC	Malignant neoplasm of stomach (all cancers excluded)	Malignant neoplasm of stomach (all cancers excluded) || ||	TRUE	igd	NA	NA	NA	NA	NA	NA	NA	5	10704797	0.0122	4.62104e-08	58284	ebi-a-GCST90013534	Rheumatoid arthritis || id:ebi-a-GCST90013534	TRUE	reported	igd	2	TRUE
42	rs3025669	G	C	G	C	-0.2534	-0.0273	0.1605	0.006603	FALSE	TRUE	FALSE	finn-b-C3_STOMACH_EXALLC	6	29506431	0.3529	NA	0.9383	Malignant neoplasm of stomach (all cancers excluded) || id:finn-b-C3_STOMACH_EXALLC	Malignant neoplasm of stomach (all cancers excluded)	Malignant neoplasm of stomach (all cancers excluded) || ||	TRUE	igd	NA	NA	NA	NA	NA	NA	NA	6	29506431	0.0222	2.91273e-30	58284	ebi-a-GCST90013534	Rheumatoid arthritis || id:ebi-a-GCST90013534	TRUE	reported	igd	2	TRUE
43	rs3087243	A	G	A	G	-0.1261	0.1124	0.226	0.3291	FALSE	FALSE	FALSE	finn-b-C3_STOMACH_EXALLC	2	204738919	0.0603	NA	0.0623405	Malignant neoplasm of stomach (all cancers excluded) || id:finn-b-C3_STOMACH_EXALLC	Malignant neoplasm of stomach (all cancers excluded)	Malignant neoplasm of stomach (all cancers excluded) || ||	TRUE	igd	NA	NA	NA	NA	NA	NA	NA	2	204738919	0.0124	3.31513e-24	58284	ebi-a-GCST90013534	Rheumatoid arthritis || id:ebi-a-GCST90013534	TRUE	reported	igd	2	TRUE
44	rs3134883	A	G	A	G	0.0991	0.0506	0.2065	0.363	FALSE	FALSE	FALSE	finn-b-C3_STOMACH_EXALLC	10	6100725	0.0592	NA	0.393	Malignant neoplasm of stomach (all cancers excluded) || id:finn-b-C3_STOMACH_EXALLC	Malignant neoplasm of stomach (all cancers excluded)	Malignant neoplasm of stomach (all cancers excluded) || ||	TRUE	igd	NA	NA	NA	NA	NA	NA	NA	10	6100725	0.0125	1.98381e-15	58284	ebi-a-GCST90013534	Rheumatoid arthritis || id:ebi-a-GCST90013534	TRUE	reported	igd	2	TRUE
45	rs34046593	A	G	A	G	0.1422	0.1128	0.1573	0.311	FALSE	FALSE	FALSE	finn-b-C3_STOMACH_EXALLC	4	26111593	0.0614	NA	0.0659903	Malignant neoplasm of stomach (all cancers excluded) || id:finn-b-C3_STOMACH_EXALLC	Malignant neoplasm of stomach (all cancers excluded)	Malignant neoplasm of stomach (all cancers excluded) || ||	TRUE	igd	NA	NA	NA	NA	NA	NA	NA	4	26111593	0.017	7.16638e-17	58284	ebi-a-GCST90013534	Rheumatoid arthritis || id:ebi-a-GCST90013534	TRUE	reported	igd	2	TRUE
46	rs34502849	A	G	A	G	-0.0851	-0.0831	0.2473	0.2682	FALSE	FALSE	FALSE	finn-b-C3_STOMACH_EXALLC	11	72411787	0.0641	NA	0.1945	Malignant neoplasm of stomach (all cancers excluded) || id:finn-b-C3_STOMACH_EXALLC	Malignant neoplasm of stomach (all cancers excluded)	Malignant neoplasm of stomach (all cancers excluded) || ||	TRUE	igd	NA	NA	NA	NA	NA	NA	NA	11	72411787	0.014	1.068e-09	58284	ebi-a-GCST90013534	Rheumatoid arthritis || id:ebi-a-GCST90013534	TRUE	reported	igd	2	TRUE
47	rs34536443	C	G	C	G	-0.3801	-0.085	0.5217	0.96973	FALSE	TRUE	TRUE	finn-b-C3_STOMACH_EXALLC	19	10463118	0.1663	NA	0.609	Malignant neoplasm of stomach (all cancers excluded) || id:finn-b-C3_STOMACH_EXALLC	Malignant neoplasm of stomach (all cancers excluded)	Malignant neoplasm of stomach (all cancers excluded) || ||	TRUE	igd	NA	NA	NA	NA	NA	NA	NA	19	10463118	0.0474	1.07895e-15	58284	ebi-a-GCST90013534	Rheumatoid arthritis || id:ebi-a-GCST90013534	TRUE	reported	igd	2	FALSE
48	rs3757387	C	T	C	T	0.1236	0.0344	0.5585	0.4237	FALSE	FALSE	FALSE	finn-b-C3_STOMACH_EXALLC	7	128576086	0.0575	NA	0.5495	Malignant neoplasm of stomach (all cancers excluded) || id:finn-b-C3_STOMACH_EXALLC	Malignant neoplasm of stomach (all cancers excluded)	Malignant neoplasm of stomach (all cancers excluded) || ||	TRUE	igd	NA	NA	NA	NA	NA	NA	NA	7	128576086	0.0137	1.86681e-19	58284	ebi-a-GCST90013534	Rheumatoid arthritis || id:ebi-a-GCST90013534	TRUE	reported	igd	2	TRUE
49	rs3761959	T	C	T	C	0.0744	0.0044	0.3069	0.4165	FALSE	FALSE	FALSE	finn-b-C3_STOMACH_EXALLC	1	157669278	0.0576	NA	0.9397	Malignant neoplasm of stomach (all cancers excluded) || id:finn-b-C3_STOMACH_EXALLC	Malignant neoplasm of stomach (all cancers excluded)	Malignant neoplasm of stomach (all cancers excluded) || ||	TRUE	igd	NA	NA	NA	NA	NA	NA	NA	1	157669278	0.0115	9.64495e-11	58284	ebi-a-GCST90013534	Rheumatoid arthritis || id:ebi-a-GCST90013534	TRUE	reported	igd	2	TRUE
50	rs3806624	G	A	G	A	0.0863	0.0071	0.7654	0.4767	FALSE	FALSE	FALSE	finn-b-C3_STOMACH_EXALLC	3	27764623	0.057	NA	0.9008	Malignant neoplasm of stomach (all cancers excluded) || id:finn-b-C3_STOMACH_EXALLC	Malignant neoplasm of stomach (all cancers excluded)	Malignant neoplasm of stomach (all cancers excluded) || ||	TRUE	igd	NA	NA	NA	NA	NA	NA	NA	3	27764623	0.0131	3.93641e-11	58284	ebi-a-GCST90013534	Rheumatoid arthritis || id:ebi-a-GCST90013534	TRUE	reported	igd	2	TRUE
51	rs403214	G	A	G	A	-0.0914	0.0665	0.5533	0.3141	FALSE	FALSE	FALSE	finn-b-C3_STOMACH_EXALLC	5	102603701	0.0613	NA	0.2782	Malignant neoplasm of stomach (all cancers excluded) || id:finn-b-C3_STOMACH_EXALLC	Malignant neoplasm of stomach (all cancers excluded)	Malignant neoplasm of stomach (all cancers excluded) || ||	TRUE	igd	NA	NA	NA	NA	NA	NA	NA	5	102603701	0.0146	3.95804e-10	58284	ebi-a-GCST90013534	Rheumatoid arthritis || id:ebi-a-GCST90013534	TRUE	reported	igd	2	TRUE
52	rs42034	G	A	G	A	0.0871	-0.0667	0.465	0.2372	FALSE	FALSE	FALSE	finn-b-C3_STOMACH_EXALLC	7	92239144	0.0669	NA	0.3186	Malignant neoplasm of stomach (all cancers excluded) || id:finn-b-C3_STOMACH_EXALLC	Malignant neoplasm of stomach (all cancers excluded)	Malignant neoplasm of stomach (all cancers excluded) || ||	TRUE	igd	NA	NA	NA	NA	NA	NA	NA	7	92239144	0.0153	1.28499e-08	58284	ebi-a-GCST90013534	Rheumatoid arthritis || id:ebi-a-GCST90013534	TRUE	reported	igd	2	TRUE
53	rs4409785	C	T	C	T	0.0982	0.08	0.4338	0.1674	FALSE	FALSE	FALSE	finn-b-C3_STOMACH_EXALLC	11	95311422	0.0763	NA	0.294	Malignant neoplasm of stomach (all cancers excluded) || id:finn-b-C3_STOMACH_EXALLC	Malignant neoplasm of stomach (all cancers excluded)	Malignant neoplasm of stomach (all cancers excluded) || ||	TRUE	igd	NA	NA	NA	NA	NA	NA	NA	11	95311422	0.017	7.84802e-09	58284	ebi-a-GCST90013534	Rheumatoid arthritis || id:ebi-a-GCST90013534	TRUE	reported	igd	2	TRUE
54	rs4602367	G	A	G	A	0.075	-0.0305	0.6972	0.6158	FALSE	FALSE	FALSE	finn-b-C3_STOMACH_EXALLC	3	17053499	0.0583	NA	0.6016	Malignant neoplasm of stomach (all cancers excluded) || id:finn-b-C3_STOMACH_EXALLC	Malignant neoplasm of stomach (all cancers excluded)	Malignant neoplasm of stomach (all cancers excluded) || ||	TRUE	igd	NA	NA	NA	NA	NA	NA	NA	3	17053499	0.0117	1.75699e-10	58284	ebi-a-GCST90013534	Rheumatoid arthritis || id:ebi-a-GCST90013534	TRUE	reported	igd	2	TRUE
55	rs4622308	T	C	T	C	0.0878	0.0519	0.4615	0.5705	FALSE	FALSE	FALSE	finn-b-C3_STOMACH_EXALLC	12	56470625	0.0574	NA	0.3659	Malignant neoplasm of stomach (all cancers excluded) || id:finn-b-C3_STOMACH_EXALLC	Malignant neoplasm of stomach (all cancers excluded)	Malignant neoplasm of stomach (all cancers excluded) || ||	TRUE	igd	TRUE	rs4622308	rs11171739	C	T	C	T	12	56469185	0.0125	2.20699e-12	58284	ebi-a-GCST90013534	Rheumatoid arthritis || id:ebi-a-GCST90013534	TRUE	reported	igd	2	TRUE
56	rs4717901	C	A	C	A	0.249	0.0631	0.1939	0.036	FALSE	FALSE	FALSE	finn-b-C3_STOMACH_EXALLC	7	74016979	0.1608	NA	0.6947	Malignant neoplasm of stomach (all cancers excluded) || id:finn-b-C3_STOMACH_EXALLC	Malignant neoplasm of stomach (all cancers excluded)	Malignant neoplasm of stomach (all cancers excluded) || ||	TRUE	igd	NA	NA	NA	NA	NA	NA	NA	7	74016979	0.0349	9.52138e-13	58284	ebi-a-GCST90013534	Rheumatoid arthritis || id:ebi-a-GCST90013534	TRUE	reported	igd	2	TRUE
57	rs4795400	T	C	T	C	0.0743	0.0816	0.2452	0.5058	FALSE	FALSE	FALSE	finn-b-C3_STOMACH_EXALLC	17	38067020	0.0569	NA	0.1516	Malignant neoplasm of stomach (all cancers excluded) || id:finn-b-C3_STOMACH_EXALLC	Malignant neoplasm of stomach (all cancers excluded)	Malignant neoplasm of stomach (all cancers excluded) || ||	TRUE	igd	NA	NA	NA	NA	NA	NA	NA	17	38067020	0.012	5.85504e-10	58284	ebi-a-GCST90013534	Rheumatoid arthritis || id:ebi-a-GCST90013534	TRUE	reported	igd	2	TRUE
58	rs4963581	A	G	A	G	0.0856	0.0154	0.5109	0.1755	FALSE	FALSE	FALSE	finn-b-C3_STOMACH_EXALLC	12	24813281	0.0754	NA	0.8379	Malignant neoplasm of stomach (all cancers excluded) || id:finn-b-C3_STOMACH_EXALLC	Malignant neoplasm of stomach (all cancers excluded)	Malignant neoplasm of stomach (all cancers excluded) || ||	TRUE	igd	NA	NA	NA	NA	NA	NA	NA	12	24813281	0.0156	3.75301e-08	58284	ebi-a-GCST90013534	Rheumatoid arthritis || id:ebi-a-GCST90013534	TRUE	reported	igd	2	TRUE
59	rs5020946	T	G	T	G	0.6519	0.0948	0.4122	0.4342	FALSE	FALSE	FALSE	finn-b-C3_STOMACH_EXALLC	6	32450089	0.0702	NA	0.1771	Malignant neoplasm of stomach (all cancers excluded) || id:finn-b-C3_STOMACH_EXALLC	Malignant neoplasm of stomach (all cancers excluded)	Malignant neoplasm of stomach (all cancers excluded) || ||	TRUE	igd	NA	NA	NA	NA	NA	NA	NA	6	32450089	0.0169	1e-200	58284	ebi-a-GCST90013534	Rheumatoid arthritis || id:ebi-a-GCST90013534	TRUE	reported	igd	2	TRUE
60	rs502919	C	T	C	T	0.0829	0.0327	0.4349	0.168	FALSE	FALSE	FALSE	finn-b-C3_STOMACH_EXALLC	10	6517167	0.0763	NA	0.6687	Malignant neoplasm of stomach (all cancers excluded) || id:finn-b-C3_STOMACH_EXALLC	Malignant neoplasm of stomach (all cancers excluded)	Malignant neoplasm of stomach (all cancers excluded) || ||	TRUE	igd	NA	NA	NA	NA	NA	NA	NA	10	6517167	0.0134	6.17007e-10	58284	ebi-a-GCST90013534	Rheumatoid arthritis || id:ebi-a-GCST90013534	TRUE	reported	igd	2	TRUE
61	rs5754104	A	G	A	G	0.0891	-0.011	0.2317	0.296	FALSE	FALSE	FALSE	finn-b-C3_STOMACH_EXALLC	22	21920817	0.0627	NA	0.8611	Malignant neoplasm of stomach (all cancers excluded) || id:finn-b-C3_STOMACH_EXALLC	Malignant neoplasm of stomach (all cancers excluded)	Malignant neoplasm of stomach (all cancers excluded) || ||	TRUE	igd	TRUE	rs5754104	rs59391722	A	G	C	G	22	21916361	0.0139	1.355e-10	58284	ebi-a-GCST90013534	Rheumatoid arthritis || id:ebi-a-GCST90013534	TRUE	reported	igd	2	TRUE
62	rs5912815	G	T	G	T	-0.0787	-0.0274	0.5853	0.6143	FALSE	FALSE	FALSE	finn-b-C3_STOMACH_EXALLC	X	78466147	0.046	NA	0.552	Malignant neoplasm of stomach (all cancers excluded) || id:finn-b-C3_STOMACH_EXALLC	Malignant neoplasm of stomach (all cancers excluded)	Malignant neoplasm of stomach (all cancers excluded) || ||	TRUE	igd	NA	NA	NA	NA	NA	NA	NA	X	78466147	0.0134	4.79104e-09	58284	ebi-a-GCST90013534	Rheumatoid arthritis || id:ebi-a-GCST90013534	TRUE	reported	igd	2	TRUE
63	rs6011186	T	C	T	C	-0.1074	0.1635	0.3342	0.08899	FALSE	FALSE	FALSE	finn-b-C3_STOMACH_EXALLC	20	62484008	0.1009	NA	0.1052	Malignant neoplasm of stomach (all cancers excluded) || id:finn-b-C3_STOMACH_EXALLC	Malignant neoplasm of stomach (all cancers excluded)	Malignant neoplasm of stomach (all cancers excluded) || ||	TRUE	igd	NA	NA	NA	NA	NA	NA	NA	20	62484008	0.0171	3.19396e-10	58284	ebi-a-GCST90013534	Rheumatoid arthritis || id:ebi-a-GCST90013534	TRUE	reported	igd	2	TRUE
64	rs61828284	T	C	T	C	-0.2018	0.0155	0.0386	0.06649	FALSE	FALSE	FALSE	finn-b-C3_STOMACH_EXALLC	1	173299743	0.1135	NA	0.8915	Malignant neoplasm of stomach (all cancers excluded) || id:finn-b-C3_STOMACH_EXALLC	Malignant neoplasm of stomach (all cancers excluded)	Malignant neoplasm of stomach (all cancers excluded) || ||	TRUE	igd	NA	NA	NA	NA	NA	NA	NA	1	173299743	0.0348	6.32805e-09	58284	ebi-a-GCST90013534	Rheumatoid arthritis || id:ebi-a-GCST90013534	TRUE	reported	igd	2	TRUE
65	rs62422878	T	C	T	C	0.1037	0.0509	0.0879	0.2141	FALSE	FALSE	FALSE	finn-b-C3_STOMACH_EXALLC	6	106676470	0.0696	NA	0.4645	Malignant neoplasm of stomach (all cancers excluded) || id:finn-b-C3_STOMACH_EXALLC	Malignant neoplasm of stomach (all cancers excluded)	Malignant neoplasm of stomach (all cancers excluded) || ||	TRUE	igd	NA	NA	NA	NA	NA	NA	NA	6	106676470	0.0176	3.57396e-09	58284	ebi-a-GCST90013534	Rheumatoid arthritis || id:ebi-a-GCST90013534	TRUE	reported	igd	2	TRUE
66	rs6421571	C	T	C	T	0.134	-0.0412	0.8967	0.8279	FALSE	FALSE	FALSE	finn-b-C3_STOMACH_EXALLC	11	118743772	0.0747	NA	0.581	Malignant neoplasm of stomach (all cancers excluded) || id:finn-b-C3_STOMACH_EXALLC	Malignant neoplasm of stomach (all cancers excluded)	Malignant neoplasm of stomach (all cancers excluded) || ||	TRUE	igd	NA	NA	NA	NA	NA	NA	NA	11	118743772	0.0178	5.57057e-14	58284	ebi-a-GCST90013534	Rheumatoid arthritis || id:ebi-a-GCST90013534	TRUE	reported	igd	2	TRUE
67	rs6479800	C	G	C	G	0.1202	0.0001	0.4059	0.1953	FALSE	TRUE	FALSE	finn-b-C3_STOMACH_EXALLC	10	64036881	0.0715	NA	0.9991	Malignant neoplasm of stomach (all cancers excluded) || id:finn-b-C3_STOMACH_EXALLC	Malignant neoplasm of stomach (all cancers excluded)	Malignant neoplasm of stomach (all cancers excluded) || ||	TRUE	igd	NA	NA	NA	NA	NA	NA	NA	10	64036881	0.0181	3.01093e-11	58284	ebi-a-GCST90013534	Rheumatoid arthritis || id:ebi-a-GCST90013534	TRUE	reported	igd	2	TRUE
68	rs660442	A	G	A	G	-0.1067	-0.0614	0.0936	0.2715	FALSE	FALSE	FALSE	finn-b-C3_STOMACH_EXALLC	11	64042997	0.0642	NA	0.3388	Malignant neoplasm of stomach (all cancers excluded) || id:finn-b-C3_STOMACH_EXALLC	Malignant neoplasm of stomach (all cancers excluded)	Malignant neoplasm of stomach (all cancers excluded) || ||	TRUE	igd	NA	NA	NA	NA	NA	NA	NA	11	64042997	0.0175	1.11301e-09	58284	ebi-a-GCST90013534	Rheumatoid arthritis || id:ebi-a-GCST90013534	TRUE	reported	igd	2	TRUE
69	rs6679677	A	C	A	C	0.591	0.1091	0.0563	0.1484	FALSE	FALSE	FALSE	finn-b-C3_STOMACH_EXALLC	1	114303808	0.0804	NA	0.1747	Malignant neoplasm of stomach (all cancers excluded) || id:finn-b-C3_STOMACH_EXALLC	Malignant neoplasm of stomach (all cancers excluded)	Malignant neoplasm of stomach (all cancers excluded) || ||	TRUE	igd	NA	NA	NA	NA	NA	NA	NA	1	114303808	0.023	1.40929e-145	58284	ebi-a-GCST90013534	Rheumatoid arthritis || id:ebi-a-GCST90013534	TRUE	reported	igd	2	TRUE
70	rs7097397	A	G	A	G	-0.0847	-0.0541	0.4	0.3699	FALSE	FALSE	FALSE	finn-b-C3_STOMACH_EXALLC	10	50025396	0.059	NA	0.3591	Malignant neoplasm of stomach (all cancers excluded) || id:finn-b-C3_STOMACH_EXALLC	Malignant neoplasm of stomach (all cancers excluded)	Malignant neoplasm of stomach (all cancers excluded) || ||	TRUE	igd	NA	NA	NA	NA	NA	NA	NA	10	50025396	0.012	1.41612e-12	58284	ebi-a-GCST90013534	Rheumatoid arthritis || id:ebi-a-GCST90013534	TRUE	reported	igd	2	TRUE
71	rs71508903	T	C	T	C	0.1487	-0.0083	0.1689	0.1858	FALSE	FALSE	FALSE	finn-b-C3_STOMACH_EXALLC	10	63779871	0.0736	NA	0.9102	Malignant neoplasm of stomach (all cancers excluded) || id:finn-b-C3_STOMACH_EXALLC	Malignant neoplasm of stomach (all cancers excluded)	Malignant neoplasm of stomach (all cancers excluded) || ||	TRUE	igd	NA	NA	NA	NA	NA	NA	NA	10	63779871	0.0143	3.12608e-25	58284	ebi-a-GCST90013534	Rheumatoid arthritis || id:ebi-a-GCST90013534	TRUE	reported	igd	2	TRUE
72	rs71565312	A	G	A	G	0.699	0.2318	0.0146	0.007692	FALSE	FALSE	FALSE	finn-b-C3_STOMACH_EXALLC	6	32179319	0.312	NA	0.4575	Malignant neoplasm of stomach (all cancers excluded) || id:finn-b-C3_STOMACH_EXALLC	Malignant neoplasm of stomach (all cancers excluded)	Malignant neoplasm of stomach (all cancers excluded) || ||	TRUE	igd	NA	NA	NA	NA	NA	NA	NA	6	32179319	0.0402	1.1051e-67	58284	ebi-a-GCST90013534	Rheumatoid arthritis || id:ebi-a-GCST90013534	TRUE	reported	igd	2	TRUE
73	rs7170107	T	C	T	C	0.1366	0.1296	0.1214	0.2624	FALSE	FALSE	FALSE	finn-b-C3_STOMACH_EXALLC	15	70010647	0.0646	NA	0.0448601	Malignant neoplasm of stomach (all cancers excluded) || id:finn-b-C3_STOMACH_EXALLC	Malignant neoplasm of stomach (all cancers excluded)	Malignant neoplasm of stomach (all cancers excluded) || ||	TRUE	igd	NA	NA	NA	NA	NA	NA	NA	15	70010647	0.0158	6.11223e-18	58284	ebi-a-GCST90013534	Rheumatoid arthritis || id:ebi-a-GCST90013534	TRUE	reported	igd	2	TRUE
74	rs7206670	T	G	T	G	0.0701	-0.0903	0.3852	0.611	FALSE	FALSE	FALSE	finn-b-C3_STOMACH_EXALLC	16	11833886	0.0583	NA	0.1212	Malignant neoplasm of stomach (all cancers excluded) || id:finn-b-C3_STOMACH_EXALLC	Malignant neoplasm of stomach (all cancers excluded)	Malignant neoplasm of stomach (all cancers excluded) || ||	TRUE	igd	NA	NA	NA	NA	NA	NA	NA	16	11833886	0.0119	4.142e-09	58284	ebi-a-GCST90013534	Rheumatoid arthritis || id:ebi-a-GCST90013534	TRUE	reported	igd	2	TRUE
75	rs740122	A	G	A	G	-0.0782	-0.0105	0.4193	0.1606	FALSE	FALSE	FALSE	finn-b-C3_STOMACH_EXALLC	7	28166442	0.0765	NA	0.891	Malignant neoplasm of stomach (all cancers excluded) || id:finn-b-C3_STOMACH_EXALLC	Malignant neoplasm of stomach (all cancers excluded)	Malignant neoplasm of stomach (all cancers excluded) || ||	TRUE	igd	NA	NA	NA	NA	NA	NA	NA	7	28166442	0.0134	5.37205e-09	58284	ebi-a-GCST90013534	Rheumatoid arthritis || id:ebi-a-GCST90013534	TRUE	reported	igd	2	TRUE
76	rs76153210	T	C	T	C	0.1597	-0.2852	0.2047	0.01167	FALSE	FALSE	FALSE	finn-b-C3_STOMACH_EXALLC	6	44284508	0.2705	NA	0.2917	Malignant neoplasm of stomach (all cancers excluded) || id:finn-b-C3_STOMACH_EXALLC	Malignant neoplasm of stomach (all cancers excluded)	Malignant neoplasm of stomach (all cancers excluded) || ||	TRUE	igd	NA	NA	NA	NA	NA	NA	NA	6	44284508	0.0205	6.83282e-15	58284	ebi-a-GCST90013534	Rheumatoid arthritis || id:ebi-a-GCST90013534	TRUE	reported	igd	2	TRUE
77	rs7731626	A	G	A	G	-0.1956	-0.0928	0.1669	0.2791	FALSE	FALSE	FALSE	finn-b-C3_STOMACH_EXALLC	5	55444683	0.0636	NA	0.144	Malignant neoplasm of stomach (all cancers excluded) || id:finn-b-C3_STOMACH_EXALLC	Malignant neoplasm of stomach (all cancers excluded)	Malignant neoplasm of stomach (all cancers excluded) || ||	TRUE	igd	NA	NA	NA	NA	NA	NA	NA	5	55444683	0.0184	1.94089e-26	58284	ebi-a-GCST90013534	Rheumatoid arthritis || id:ebi-a-GCST90013534	TRUE	reported	igd	2	TRUE
78	rs7749323	A	G	A	G	0.2835	-0.0214	0.0461	0.0178	FALSE	FALSE	FALSE	finn-b-C3_STOMACH_EXALLC	6	138230389	0.2105	NA	0.9191	Malignant neoplasm of stomach (all cancers excluded) || id:finn-b-C3_STOMACH_EXALLC	Malignant neoplasm of stomach (all cancers excluded)	Malignant neoplasm of stomach (all cancers excluded) || ||	TRUE	igd	NA	NA	NA	NA	NA	NA	NA	6	138230389	0.0253	3.46817e-29	58284	ebi-a-GCST90013534	Rheumatoid arthritis || id:ebi-a-GCST90013534	TRUE	reported	igd	2	TRUE
79	rs8032939	C	T	C	T	0.1244	-0.1177	0.6126	0.2811	FALSE	FALSE	FALSE	finn-b-C3_STOMACH_EXALLC	15	38834033	0.0633	NA	0.0628102	Malignant neoplasm of stomach (all cancers excluded) || id:finn-b-C3_STOMACH_EXALLC	Malignant neoplasm of stomach (all cancers excluded)	Malignant neoplasm of stomach (all cancers excluded) || ||	TRUE	igd	NA	NA	NA	NA	NA	NA	NA	15	38834033	0.0123	4.46581e-24	58284	ebi-a-GCST90013534	Rheumatoid arthritis || id:ebi-a-GCST90013534	TRUE	reported	igd	2	TRUE
80	rs8126756	C	T	C	T	-0.0823	-0.035	0.5461	0.1852	FALSE	FALSE	FALSE	finn-b-C3_STOMACH_EXALLC	21	34775444	0.073	NA	0.631401	Malignant neoplasm of stomach (all cancers excluded) || id:finn-b-C3_STOMACH_EXALLC	Malignant neoplasm of stomach (all cancers excluded)	Malignant neoplasm of stomach (all cancers excluded) || ||	TRUE	igd	NA	NA	NA	NA	NA	NA	NA	21	34775444	0.0137	1.81401e-09	58284	ebi-a-GCST90013534	Rheumatoid arthritis || id:ebi-a-GCST90013534	TRUE	reported	igd	2	TRUE
81	rs9271365	G	T	G	T	0.4888	0.0137	0.5857	0.3681	FALSE	FALSE	FALSE	finn-b-C3_STOMACH_EXALLC	6	32586794	0.0624	NA	0.8261	Malignant neoplasm of stomach (all cancers excluded) || id:finn-b-C3_STOMACH_EXALLC	Malignant neoplasm of stomach (all cancers excluded)	Malignant neoplasm of stomach (all cancers excluded) || ||	TRUE	igd	NA	NA	NA	NA	NA	NA	NA	6	32586794	0.0128	1e-200	58284	ebi-a-GCST90013534	Rheumatoid arthritis || id:ebi-a-GCST90013534	TRUE	reported	igd	2	TRUE
82	rs9405192	A	G	A	G	-0.089	-0.1052	0.3995	0.3662	FALSE	FALSE	FALSE	finn-b-C3_STOMACH_EXALLC	6	382537	0.0593	NA	0.0760396	Malignant neoplasm of stomach (all cancers excluded) || id:finn-b-C3_STOMACH_EXALLC	Malignant neoplasm of stomach (all cancers excluded)	Malignant neoplasm of stomach (all cancers excluded) || ||	TRUE	igd	NA	NA	NA	NA	NA	NA	NA	6	382537	0.0137	9.25977e-11	58284	ebi-a-GCST90013534	Rheumatoid arthritis || id:ebi-a-GCST90013534	TRUE	reported	igd	2	TRUE
83	rs9532434	C	T	C	T	0.114	0.0079	0.7956	0.636	FALSE	FALSE	FALSE	finn-b-C3_STOMACH_EXALLC	13	40355913	0.0591	NA	0.8942	Malignant neoplasm of stomach (all cancers excluded) || id:finn-b-C3_STOMACH_EXALLC	Malignant neoplasm of stomach (all cancers excluded)	Malignant neoplasm of stomach (all cancers excluded) || ||	TRUE	igd	NA	NA	NA	NA	NA	NA	NA	13	40355913	0.0126	1.94089e-19	58284	ebi-a-GCST90013534	Rheumatoid arthritis || id:ebi-a-GCST90013534	TRUE	reported	igd	2	TRUE
84	rs9693589	A	G	A	G	0.1127	-0.0684	0.4006	0.2594	FALSE	FALSE	FALSE	finn-b-C3_STOMACH_EXALLC	8	11348961	0.0751	NA	0.3624	Malignant neoplasm of stomach (all cancers excluded) || id:finn-b-C3_STOMACH_EXALLC	Malignant neoplasm of stomach (all cancers excluded)	Malignant neoplasm of stomach (all cancers excluded) || ||	TRUE	igd	NA	NA	NA	NA	NA	NA	NA	8	11348961	0.0128	1.49589e-18	58284	ebi-a-GCST90013534	Rheumatoid arthritis || id:ebi-a-GCST90013534	TRUE	reported	igd	2	TRUE
85	rs9927316	G	C	G	C	0.0906	0.0312	0.2837	0.1916	FALSE	TRUE	FALSE	finn-b-C3_STOMACH_EXALLC	16	86016401	0.073	NA	0.6689	Malignant neoplasm of stomach (all cancers excluded) || id:finn-b-C3_STOMACH_EXALLC	Malignant neoplasm of stomach (all cancers excluded)	Malignant neoplasm of stomach (all cancers excluded) || ||	TRUE	igd	NA	NA	NA	NA	NA	NA	NA	16	86016401	0.0136	2.30303e-11	58284	ebi-a-GCST90013534	Rheumatoid arthritis || id:ebi-a-GCST90013534	TRUE	reported	igd	2	TRUE
86	rs9943599	T	C	T	C	0.083	-0.127	0.3545	0.6874	FALSE	FALSE	FALSE	finn-b-C3_STOMACH_EXALLC	11	9752741	0.0615	NA	0.0389099	Malignant neoplasm of stomach (all cancers excluded) || id:finn-b-C3_STOMACH_EXALLC	Malignant neoplasm of stomach (all cancers excluded)	Malignant neoplasm of stomach (all cancers excluded) || ||	TRUE	igd	NA	NA	NA	NA	NA	NA	NA	11	9752741	0.0131	2.70402e-10	58284	ebi-a-GCST90013534	Rheumatoid arthritis || id:ebi-a-GCST90013534	TRUE	reported	igd	2	TRUE

## Sheet: SLE
	SNP	effect_allele.exposure	other_allele.exposure	effect_allele.outcome	other_allele.outcome	beta.exposure	beta.outcome	eaf.exposure	eaf.outcome	remove	palindromic	ambiguous	id.outcome	chr	pos	se.outcome	samplesize.outcome	pval.outcome	outcome	originalname.outcome	outcome.deprecated	mr_keep.outcome	data_source.outcome	proxy.outcome	target_snp.outcome	proxy_snp.outcome	target_a1.outcome	target_a2.outcome	proxy_a1.outcome	proxy_a2.outcome	pos.exposure	chr.exposure	samplesize.exposure	pval.exposure	se.exposure	id.exposure	exposure	mr_keep.exposure	pval_origin.exposure	data_source.exposure	action	mr_keep
1	rs10048743	T	G	T	G	-0.231112	-0.0428	NA	0.817	FALSE	FALSE	FALSE	finn-b-C3_STOMACH_EXALLC	2	213890232	0.0738	NA	0.561699	Malignant neoplasm of stomach (all cancers excluded) || id:finn-b-C3_STOMACH_EXALLC	Malignant neoplasm of stomach (all cancers excluded)	Malignant neoplasm of stomach (all cancers excluded) || ||	TRUE	igd	NA	NA	NA	NA	NA	NA	NA	213890232	2	14267	2.03803e-08	0.0412056	ebi-a-GCST003156	Systemic lupus erythematosus || id:ebi-a-GCST003156	TRUE	reported	igd	2	TRUE
2	rs10200680	T	C	T	C	-0.248461	-0.0174	NA	0.169	FALSE	FALSE	FALSE	finn-b-C3_STOMACH_EXALLC	2	223961877	0.0765	NA	0.8201	Malignant neoplasm of stomach (all cancers excluded) || id:finn-b-C3_STOMACH_EXALLC	Malignant neoplasm of stomach (all cancers excluded)	Malignant neoplasm of stomach (all cancers excluded) || ||	TRUE	igd	NA	NA	NA	NA	NA	NA	NA	223961877	2	14267	4.96261e-09	0.0424835	ebi-a-GCST003156	Systemic lupus erythematosus || id:ebi-a-GCST003156	TRUE	reported	igd	2	TRUE
3	rs1078324	A	C	A	C	-0.71335	0.0998	NA	0.04122	FALSE	FALSE	FALSE	finn-b-C3_STOMACH_EXALLC	5	149202268	0.1429	NA	0.4849	Malignant neoplasm of stomach (all cancers excluded) || id:finn-b-C3_STOMACH_EXALLC	Malignant neoplasm of stomach (all cancers excluded)	Malignant neoplasm of stomach (all cancers excluded) || ||	TRUE	igd	NA	NA	NA	NA	NA	NA	NA	149202268	5	14267	7.10559e-20	0.0781665	ebi-a-GCST003156	Systemic lupus erythematosus || id:ebi-a-GCST003156	TRUE	reported	igd	2	TRUE
4	rs10912578	G	A	G	A	-0.24686	0.0092	NA	0.6842	FALSE	FALSE	FALSE	finn-b-C3_STOMACH_EXALLC	1	173251856	0.0611	NA	0.8807	Malignant neoplasm of stomach (all cancers excluded) || id:finn-b-C3_STOMACH_EXALLC	Malignant neoplasm of stomach (all cancers excluded)	Malignant neoplasm of stomach (all cancers excluded) || ||	TRUE	igd	NA	NA	NA	NA	NA	NA	NA	173251856	1	14267	1.64778e-15	0.0309918	ebi-a-GCST003156	Systemic lupus erythematosus || id:ebi-a-GCST003156	TRUE	reported	igd	2	TRUE
5	rs1143679	A	G	A	G	0.582216	0.1347	NA	0.1168	FALSE	FALSE	FALSE	finn-b-C3_STOMACH_EXALLC	16	31276811	0.0876	NA	0.1239	Malignant neoplasm of stomach (all cancers excluded) || id:finn-b-C3_STOMACH_EXALLC	Malignant neoplasm of stomach (all cancers excluded)	Malignant neoplasm of stomach (all cancers excluded) || ||	TRUE	igd	NA	NA	NA	NA	NA	NA	NA	31276811	16	14267	5.0269e-48	0.0399866	ebi-a-GCST003156	Systemic lupus erythematosus || id:ebi-a-GCST003156	TRUE	reported	igd	2	TRUE
6	rs12094036	C	T	C	T	-0.328504	-0.0401	NA	0.09136	FALSE	FALSE	FALSE	finn-b-C3_STOMACH_EXALLC	1	183558174	0.0984	NA	0.6834	Malignant neoplasm of stomach (all cancers excluded) || id:finn-b-C3_STOMACH_EXALLC	Malignant neoplasm of stomach (all cancers excluded)	Malignant neoplasm of stomach (all cancers excluded) || ||	TRUE	igd	NA	NA	NA	NA	NA	NA	NA	183558174	1	14267	1.36584e-08	0.0578595	ebi-a-GCST003156	Systemic lupus erythematosus || id:ebi-a-GCST003156	TRUE	reported	igd	2	TRUE
7	rs12524498	T	G	T	G	-0.673345	-0.0375	NA	0.01988	FALSE	FALSE	FALSE	finn-b-C3_STOMACH_EXALLC	6	31444187	0.1998	NA	0.8509	Malignant neoplasm of stomach (all cancers excluded) || id:finn-b-C3_STOMACH_EXALLC	Malignant neoplasm of stomach (all cancers excluded)	Malignant neoplasm of stomach (all cancers excluded) || ||	TRUE	igd	NA	NA	NA	NA	NA	NA	NA	31444187	6	14267	2.48416e-08	0.120793	ebi-a-GCST003156	Systemic lupus erythematosus || id:ebi-a-GCST003156	TRUE	reported	igd	2	TRUE
8	rs13019891	T	G	T	G	-0.562119	-0.0344	NA	0.4621	FALSE	FALSE	FALSE	finn-b-C3_STOMACH_EXALLC	2	113829869	0.0573	NA	0.5482	Malignant neoplasm of stomach (all cancers excluded) || id:finn-b-C3_STOMACH_EXALLC	Malignant neoplasm of stomach (all cancers excluded)	Malignant neoplasm of stomach (all cancers excluded) || ||	TRUE	igd	NA	NA	NA	NA	NA	NA	NA	113829869	2	14267	1.64702e-83	0.0290336	ebi-a-GCST003156	Systemic lupus erythematosus || id:ebi-a-GCST003156	TRUE	reported	igd	2	TRUE
9	rs13136219	T	C	T	C	-0.174353	0.0268	NA	0.3675	FALSE	FALSE	FALSE	finn-b-C3_STOMACH_EXALLC	4	102743687	0.0589	NA	0.6483	Malignant neoplasm of stomach (all cancers excluded) || id:finn-b-C3_STOMACH_EXALLC	Malignant neoplasm of stomach (all cancers excluded)	Malignant neoplasm of stomach (all cancers excluded) || ||	TRUE	igd	NA	NA	NA	NA	NA	NA	NA	102743687	4	14267	3.50429e-10	0.027787	ebi-a-GCST003156	Systemic lupus erythematosus || id:ebi-a-GCST003156	TRUE	reported	igd	2	TRUE
10	rs13332649	G	A	G	A	-0.314711	-0.0265	NA	0.2776	FALSE	FALSE	FALSE	finn-b-C3_STOMACH_EXALLC	16	85966683	0.0635	NA	0.6762	Malignant neoplasm of stomach (all cancers excluded) || id:finn-b-C3_STOMACH_EXALLC	Malignant neoplasm of stomach (all cancers excluded)	Malignant neoplasm of stomach (all cancers excluded) || ||	TRUE	igd	NA	NA	NA	NA	NA	NA	NA	85966683	16	14267	5.4275e-17	0.0375683	ebi-a-GCST003156	Systemic lupus erythematosus || id:ebi-a-GCST003156	TRUE	reported	igd	2	TRUE
11	rs143123127	A	G	A	G	0.470004	0.1345	NA	0.04255	FALSE	FALSE	FALSE	finn-b-C3_STOMACH_EXALLC	17	38009000	0.1394	NA	0.3346	Malignant neoplasm of stomach (all cancers excluded) || id:finn-b-C3_STOMACH_EXALLC	Malignant neoplasm of stomach (all cancers excluded)	Malignant neoplasm of stomach (all cancers excluded) || ||	TRUE	igd	TRUE	rs143123127	rs8068894	A	G	G	A	38007190	17	14267	2.23172e-08	0.0840342	ebi-a-GCST003156	Systemic lupus erythematosus || id:ebi-a-GCST003156	TRUE	reported	igd	2	TRUE
12	rs1464446	T	G	T	G	-0.328504	0.0426	NA	0.177	FALSE	FALSE	FALSE	finn-b-C3_STOMACH_EXALLC	3	146601295	0.0744	NA	0.5668	Malignant neoplasm of stomach (all cancers excluded) || id:finn-b-C3_STOMACH_EXALLC	Malignant neoplasm of stomach (all cancers excluded)	Malignant neoplasm of stomach (all cancers excluded) || ||	TRUE	igd	NA	NA	NA	NA	NA	NA	NA	146601295	3	14267	2.79254e-16	0.0401497	ebi-a-GCST003156	Systemic lupus erythematosus || id:ebi-a-GCST003156	TRUE	reported	igd	2	TRUE
13	rs150180633	T	C	T	C	0.928219	-0.0196	NA	0.003672	FALSE	FALSE	FALSE	finn-b-C3_STOMACH_EXALLC	6	31010047	0.4508	NA	0.9653	Malignant neoplasm of stomach (all cancers excluded) || id:finn-b-C3_STOMACH_EXALLC	Malignant neoplasm of stomach (all cancers excluded)	Malignant neoplasm of stomach (all cancers excluded) || ||	TRUE	igd	NA	NA	NA	NA	NA	NA	NA	31010047	6	14267	2.66073e-41	0.0689573	ebi-a-GCST003156	Systemic lupus erythematosus || id:ebi-a-GCST003156	TRUE	reported	igd	2	TRUE
14	rs17849501	T	C	T	C	0.81093	0.2046	NA	0.03853	FALSE	FALSE	FALSE	finn-b-C3_STOMACH_EXALLC	1	183542323	0.1502	NA	0.1729	Malignant neoplasm of stomach (all cancers excluded) || id:finn-b-C3_STOMACH_EXALLC	Malignant neoplasm of stomach (all cancers excluded)	Malignant neoplasm of stomach (all cancers excluded) || ||	TRUE	igd	NA	NA	NA	NA	NA	NA	NA	183542323	1	14267	1.81384e-59	0.0498642	ebi-a-GCST003156	Systemic lupus erythematosus || id:ebi-a-GCST003156	TRUE	reported	igd	2	TRUE
15	rs2431697	C	T	C	T	-0.223144	-0.0228	NA	0.3872	FALSE	FALSE	FALSE	finn-b-C3_STOMACH_EXALLC	5	159879978	0.0585	NA	0.6967	Malignant neoplasm of stomach (all cancers excluded) || id:finn-b-C3_STOMACH_EXALLC	Malignant neoplasm of stomach (all cancers excluded)	Malignant neoplasm of stomach (all cancers excluded) || ||	TRUE	igd	NA	NA	NA	NA	NA	NA	NA	159879978	5	14267	2.60136e-14	0.0292964	ebi-a-GCST003156	Systemic lupus erythematosus || id:ebi-a-GCST003156	TRUE	reported	igd	2	TRUE
16	rs2459611	T	C	T	C	0.261365	-0.1212	NA	0.9472	FALSE	FALSE	FALSE	finn-b-C3_STOMACH_EXALLC	2	191939187	0.1281	NA	0.3439	Malignant neoplasm of stomach (all cancers excluded) || id:finn-b-C3_STOMACH_EXALLC	Malignant neoplasm of stomach (all cancers excluded)	Malignant neoplasm of stomach (all cancers excluded) || ||	TRUE	igd	NA	NA	NA	NA	NA	NA	NA	191939187	2	14267	7.62009e-09	0.045245	ebi-a-GCST003156	Systemic lupus erythematosus || id:ebi-a-GCST003156	TRUE	reported	igd	2	TRUE
17	rs2573219	C	A	C	A	0.587787	0.0014	NA	0.08469	FALSE	FALSE	FALSE	finn-b-C3_STOMACH_EXALLC	2	233288667	0.1011	NA	0.9889	Malignant neoplasm of stomach (all cancers excluded) || id:finn-b-C3_STOMACH_EXALLC	Malignant neoplasm of stomach (all cancers excluded)	Malignant neoplasm of stomach (all cancers excluded) || ||	TRUE	igd	NA	NA	NA	NA	NA	NA	NA	233288667	2	14267	1.13318e-42	0.0429292	ebi-a-GCST003156	Systemic lupus erythematosus || id:ebi-a-GCST003156	TRUE	reported	igd	2	TRUE
18	rs268124	T	C	T	C	0.18633	-0.0342	NA	0.6249	FALSE	FALSE	FALSE	finn-b-C3_STOMACH_EXALLC	2	65654364	0.0587	NA	0.5606	Malignant neoplasm of stomach (all cancers excluded) || id:finn-b-C3_STOMACH_EXALLC	Malignant neoplasm of stomach (all cancers excluded)	Malignant neoplasm of stomach (all cancers excluded) || ||	TRUE	igd	NA	NA	NA	NA	NA	NA	NA	65654364	2	14267	8.603e-09	0.0323703	ebi-a-GCST003156	Systemic lupus erythematosus || id:ebi-a-GCST003156	TRUE	reported	igd	2	TRUE
19	rs2736332	C	G	C	G	0.277632	-0.053	NA	0.2631	FALSE	TRUE	TRUE	finn-b-C3_STOMACH_EXALLC	8	11339965	0.0745	NA	0.4773	Malignant neoplasm of stomach (all cancers excluded) || id:finn-b-C3_STOMACH_EXALLC	Malignant neoplasm of stomach (all cancers excluded)	Malignant neoplasm of stomach (all cancers excluded) || ||	TRUE	igd	NA	NA	NA	NA	NA	NA	NA	11339965	8	14267	4.83393e-18	0.0320694	ebi-a-GCST003156	Systemic lupus erythematosus || id:ebi-a-GCST003156	TRUE	reported	igd	2	FALSE
20	rs28361029	A	G	A	C	-0.385662	-0.514	NA	0.004884	TRUE	FALSE	FALSE	finn-b-C3_STOMACH_EXALLC	6	31220203	0.4102	NA	0.2101	Malignant neoplasm of stomach (all cancers excluded) || id:finn-b-C3_STOMACH_EXALLC	Malignant neoplasm of stomach (all cancers excluded)	Malignant neoplasm of stomach (all cancers excluded) || ||	TRUE	igd	NA	NA	NA	NA	NA	NA	NA	31220203	6	14267	3.27439e-10	0.0613604	ebi-a-GCST003156	Systemic lupus erythematosus || id:ebi-a-GCST003156	TRUE	reported	igd	2	FALSE
21	rs28361029	A	G	A	G	-0.385662	0.2466	NA	0.04917	FALSE	FALSE	FALSE	finn-b-C3_STOMACH_EXALLC	6	31220203	0.1288	NA	0.0556096	Malignant neoplasm of stomach (all cancers excluded) || id:finn-b-C3_STOMACH_EXALLC	Malignant neoplasm of stomach (all cancers excluded)	Malignant neoplasm of stomach (all cancers excluded) || ||	TRUE	igd	NA	NA	NA	NA	NA	NA	NA	31220203	6	14267	3.27439e-10	0.0613604	ebi-a-GCST003156	Systemic lupus erythematosus || id:ebi-a-GCST003156	TRUE	reported	igd	2	TRUE
22	rs28834423	C	G	C	G	0.457425	0.1127	NA	0.1292	FALSE	TRUE	TRUE	finn-b-C3_STOMACH_EXALLC	16	31351259	0.0838	NA	0.1787	Malignant neoplasm of stomach (all cancers excluded) || id:finn-b-C3_STOMACH_EXALLC	Malignant neoplasm of stomach (all cancers excluded)	Malignant neoplasm of stomach (all cancers excluded) || ||	TRUE	igd	NA	NA	NA	NA	NA	NA	NA	31351259	16	14267	5.65458e-36	0.0365295	ebi-a-GCST003156	Systemic lupus erythematosus || id:ebi-a-GCST003156	TRUE	reported	igd	2	FALSE
23	rs34703115	C	T	C	T	-0.616186	-0.281	NA	0.03338	FALSE	FALSE	FALSE	finn-b-C3_STOMACH_EXALLC	2	40282854	0.1556	NA	0.0709398	Malignant neoplasm of stomach (all cancers excluded) || id:finn-b-C3_STOMACH_EXALLC	Malignant neoplasm of stomach (all cancers excluded)	Malignant neoplasm of stomach (all cancers excluded) || ||	TRUE	igd	NA	NA	NA	NA	NA	NA	NA	40282854	2	14267	4.08056e-09	0.104778	ebi-a-GCST003156	Systemic lupus erythematosus || id:ebi-a-GCST003156	TRUE	reported	igd	2	TRUE
24	rs35000415	T	C	T	C	0.587787	0.0555	NA	0.1502	FALSE	FALSE	FALSE	finn-b-C3_STOMACH_EXALLC	7	128585616	0.0792	NA	0.4834	Malignant neoplasm of stomach (all cancers excluded) || id:finn-b-C3_STOMACH_EXALLC	Malignant neoplasm of stomach (all cancers excluded)	Malignant neoplasm of stomach (all cancers excluded) || ||	TRUE	igd	NA	NA	NA	NA	NA	NA	NA	128585616	7	14267	1.8608e-45	0.041539	ebi-a-GCST003156	Systemic lupus erythematosus || id:ebi-a-GCST003156	TRUE	reported	igd	2	TRUE
25	rs35251378	A	G	A	G	-0.235722	0.0368	NA	0.2613	FALSE	FALSE	FALSE	finn-b-C3_STOMACH_EXALLC	19	10459969	0.0646	NA	0.569	Malignant neoplasm of stomach (all cancers excluded) || id:finn-b-C3_STOMACH_EXALLC	Malignant neoplasm of stomach (all cancers excluded)	Malignant neoplasm of stomach (all cancers excluded) || ||	TRUE	igd	NA	NA	NA	NA	NA	NA	NA	10459969	19	14267	3.60994e-13	0.0324266	ebi-a-GCST003156	Systemic lupus erythematosus || id:ebi-a-GCST003156	TRUE	reported	igd	2	TRUE
26	rs353608	G	A	G	A	0.18633	0.0007	NA	0.5339	FALSE	FALSE	FALSE	finn-b-C3_STOMACH_EXALLC	11	35101738	0.057	NA	0.9899	Malignant neoplasm of stomach (all cancers excluded) || id:finn-b-C3_STOMACH_EXALLC	Malignant neoplasm of stomach (all cancers excluded)	Malignant neoplasm of stomach (all cancers excluded) || ||	TRUE	igd	NA	NA	NA	NA	NA	NA	NA	35101738	11	14267	2.93224e-11	0.0280198	ebi-a-GCST003156	Systemic lupus erythematosus || id:ebi-a-GCST003156	TRUE	reported	igd	2	TRUE
27	rs3747093	A	G	A	G	0.262364	0.0065	NA	0.313	FALSE	FALSE	FALSE	finn-b-C3_STOMACH_EXALLC	22	21984379	0.0619	NA	0.9164	Malignant neoplasm of stomach (all cancers excluded) || id:finn-b-C3_STOMACH_EXALLC	Malignant neoplasm of stomach (all cancers excluded)	Malignant neoplasm of stomach (all cancers excluded) || ||	TRUE	igd	NA	NA	NA	NA	NA	NA	NA	21984379	22	14267	2.88138e-14	0.0345055	ebi-a-GCST003156	Systemic lupus erythematosus || id:ebi-a-GCST003156	TRUE	reported	igd	2	TRUE
28	rs389884	G	A	G	A	0.928219	0.0376	NA	0.09169	FALSE	FALSE	FALSE	finn-b-C3_STOMACH_EXALLC	6	31940897	0.1071	NA	0.725499	Malignant neoplasm of stomach (all cancers excluded) || id:finn-b-C3_STOMACH_EXALLC	Malignant neoplasm of stomach (all cancers excluded)	Malignant neoplasm of stomach (all cancers excluded) || ||	TRUE	igd	NA	NA	NA	NA	NA	NA	NA	31940897	6	14267	2.92415e-102	0.0432319	ebi-a-GCST003156	Systemic lupus erythematosus || id:ebi-a-GCST003156	TRUE	reported	igd	2	TRUE
29	rs4274624	T	C	T	C	-0.559616	-0.0629	NA	0.7681	FALSE	FALSE	FALSE	finn-b-C3_STOMACH_EXALLC	2	191958656	0.0671	NA	0.3487	Malignant neoplasm of stomach (all cancers excluded) || id:finn-b-C3_STOMACH_EXALLC	Malignant neoplasm of stomach (all cancers excluded)	Malignant neoplasm of stomach (all cancers excluded) || ||	TRUE	igd	NA	NA	NA	NA	NA	NA	NA	191958656	2	14267	9.73195e-66	0.0326791	ebi-a-GCST003156	Systemic lupus erythematosus || id:ebi-a-GCST003156	TRUE	reported	igd	2	TRUE
30	rs4388254	T	C	T	C	0.378436	0	NA	0.1132	FALSE	FALSE	FALSE	finn-b-C3_STOMACH_EXALLC	5	133428601	0.0897	NA	0.9997	Malignant neoplasm of stomach (all cancers excluded) || id:finn-b-C3_STOMACH_EXALLC	Malignant neoplasm of stomach (all cancers excluded)	Malignant neoplasm of stomach (all cancers excluded) || ||	TRUE	igd	NA	NA	NA	NA	NA	NA	NA	133428601	5	14267	3.71048e-10	0.0603977	ebi-a-GCST003156	Systemic lupus erythematosus || id:ebi-a-GCST003156	TRUE	reported	igd	2	TRUE
31	rs4661543	G	T	G	T	0.274437	-0.0026	NA	0.9331	FALSE	FALSE	FALSE	finn-b-C3_STOMACH_EXALLC	1	15229101	0.1149	NA	0.9821	Malignant neoplasm of stomach (all cancers excluded) || id:finn-b-C3_STOMACH_EXALLC	Malignant neoplasm of stomach (all cancers excluded)	Malignant neoplasm of stomach (all cancers excluded) || ||	TRUE	igd	NA	NA	NA	NA	NA	NA	NA	15229101	1	14267	9.3994e-11	0.0423755	ebi-a-GCST003156	Systemic lupus erythematosus || id:ebi-a-GCST003156	TRUE	reported	igd	2	TRUE
32	rs4916215	T	C	T	C	0.223144	-0.1416	NA	0.8165	FALSE	FALSE	FALSE	finn-b-C3_STOMACH_EXALLC	1	173314540	0.0731	NA	0.0528494	Malignant neoplasm of stomach (all cancers excluded) || id:finn-b-C3_STOMACH_EXALLC	Malignant neoplasm of stomach (all cancers excluded)	Malignant neoplasm of stomach (all cancers excluded) || ||	TRUE	igd	NA	NA	NA	NA	NA	NA	NA	173314540	1	14267	5.06641e-11	0.0339693	ebi-a-GCST003156	Systemic lupus erythematosus || id:ebi-a-GCST003156	TRUE	reported	igd	2	TRUE
33	rs58688157	G	A	G	A	-0.223144	0.0229	NA	0.206	FALSE	FALSE	FALSE	finn-b-C3_STOMACH_EXALLC	11	625085	0.0701	NA	0.744099	Malignant neoplasm of stomach (all cancers excluded) || id:finn-b-C3_STOMACH_EXALLC	Malignant neoplasm of stomach (all cancers excluded)	Malignant neoplasm of stomach (all cancers excluded) || ||	TRUE	igd	NA	NA	NA	NA	NA	NA	NA	625085	11	14267	2.96825e-11	0.0335647	ebi-a-GCST003156	Systemic lupus erythematosus || id:ebi-a-GCST003156	TRUE	reported	igd	2	TRUE
34	rs58721818	T	C	T	C	0.65752	-0.0251	NA	0.0179	FALSE	FALSE	FALSE	finn-b-C3_STOMACH_EXALLC	6	138243739	0.2106	NA	0.9051	Malignant neoplasm of stomach (all cancers excluded) || id:finn-b-C3_STOMACH_EXALLC	Malignant neoplasm of stomach (all cancers excluded)	Malignant neoplasm of stomach (all cancers excluded) || ||	TRUE	igd	NA	NA	NA	NA	NA	NA	NA	138243739	6	14267	3.37676e-18	0.0755941	ebi-a-GCST003156	Systemic lupus erythematosus || id:ebi-a-GCST003156	TRUE	reported	igd	2	TRUE
35	rs597808	G	A	G	A	-0.162519	-0.0225	NA	0.5851	FALSE	FALSE	FALSE	finn-b-C3_STOMACH_EXALLC	12	111973358	0.0578	NA	0.696899	Malignant neoplasm of stomach (all cancers excluded) || id:finn-b-C3_STOMACH_EXALLC	Malignant neoplasm of stomach (all cancers excluded)	Malignant neoplasm of stomach (all cancers excluded) || ||	TRUE	igd	NA	NA	NA	NA	NA	NA	NA	111973358	12	14267	3.50679e-08	0.0294736	ebi-a-GCST003156	Systemic lupus erythematosus || id:ebi-a-GCST003156	TRUE	reported	igd	2	TRUE
36	rs6671847	A	G	A	G	0.198851	0.0281	NA	0.4528	FALSE	FALSE	FALSE	finn-b-C3_STOMACH_EXALLC	1	161478810	0.0572	NA	0.623499	Malignant neoplasm of stomach (all cancers excluded) || id:finn-b-C3_STOMACH_EXALLC	Malignant neoplasm of stomach (all cancers excluded)	Malignant neoplasm of stomach (all cancers excluded) || ||	TRUE	igd	NA	NA	NA	NA	NA	NA	NA	161478810	1	14267	6.64049e-12	0.0289651	ebi-a-GCST003156	Systemic lupus erythematosus || id:ebi-a-GCST003156	TRUE	reported	igd	2	TRUE
37	rs6679677	A	C	A	C	0.336472	0.1091	NA	0.1484	FALSE	FALSE	FALSE	finn-b-C3_STOMACH_EXALLC	1	114303808	0.0804	NA	0.1747	Malignant neoplasm of stomach (all cancers excluded) || id:finn-b-C3_STOMACH_EXALLC	Malignant neoplasm of stomach (all cancers excluded)	Malignant neoplasm of stomach (all cancers excluded) || ||	TRUE	igd	NA	NA	NA	NA	NA	NA	NA	114303808	1	14267	4.54569e-13	0.0464854	ebi-a-GCST003156	Systemic lupus erythematosus || id:ebi-a-GCST003156	TRUE	reported	igd	2	TRUE
38	rs6889239	C	T	C	T	0.277632	0.1479	NA	0.2857	FALSE	FALSE	FALSE	finn-b-C3_STOMACH_EXALLC	5	150457771	0.063	NA	0.0188599	Malignant neoplasm of stomach (all cancers excluded) || id:finn-b-C3_STOMACH_EXALLC	Malignant neoplasm of stomach (all cancers excluded)	Malignant neoplasm of stomach (all cancers excluded) || ||	TRUE	igd	NA	NA	NA	NA	NA	NA	NA	150457771	5	14267	2.18978e-18	0.03174	ebi-a-GCST003156	Systemic lupus erythematosus || id:ebi-a-GCST003156	TRUE	reported	igd	2	TRUE
39	rs7097397	A	G	A	G	-0.18633	-0.0541	NA	0.3699	FALSE	FALSE	FALSE	finn-b-C3_STOMACH_EXALLC	10	50025396	0.059	NA	0.3591	Malignant neoplasm of stomach (all cancers excluded) || id:finn-b-C3_STOMACH_EXALLC	Malignant neoplasm of stomach (all cancers excluded)	Malignant neoplasm of stomach (all cancers excluded) || ||	TRUE	igd	NA	NA	NA	NA	NA	NA	NA	50025396	10	14267	8.60399e-11	0.0287118	ebi-a-GCST003156	Systemic lupus erythematosus || id:ebi-a-GCST003156	TRUE	reported	igd	2	TRUE
40	rs73050535	T	C	T	C	-0.71335	0.2762	NA	0.004932	FALSE	FALSE	FALSE	finn-b-C3_STOMACH_EXALLC	12	5012503	0.3983	NA	0.4879	Malignant neoplasm of stomach (all cancers excluded) || id:finn-b-C3_STOMACH_EXALLC	Malignant neoplasm of stomach (all cancers excluded)	Malignant neoplasm of stomach (all cancers excluded) || ||	TRUE	igd	NA	NA	NA	NA	NA	NA	NA	5012503	12	14267	9.10542e-09	0.124134	ebi-a-GCST003156	Systemic lupus erythematosus || id:ebi-a-GCST003156	TRUE	reported	igd	2	TRUE
41	rs73068668	A	G	A	G	-0.314711	0.1354	NA	0.08291	FALSE	FALSE	FALSE	finn-b-C3_STOMACH_EXALLC	19	55763262	0.1044	NA	0.1946	Malignant neoplasm of stomach (all cancers excluded) || id:finn-b-C3_STOMACH_EXALLC	Malignant neoplasm of stomach (all cancers excluded)	Malignant neoplasm of stomach (all cancers excluded) || ||	TRUE	igd	NA	NA	NA	NA	NA	NA	NA	55763262	19	14267	4.39623e-08	0.0574903	ebi-a-GCST003156	Systemic lupus erythematosus || id:ebi-a-GCST003156	TRUE	reported	igd	2	TRUE
42	rs7768653	T	C	T	C	-0.207014	-0.0242	NA	0.5332	FALSE	FALSE	FALSE	finn-b-C3_STOMACH_EXALLC	6	106574794	0.0576	NA	0.6747	Malignant neoplasm of stomach (all cancers excluded) || id:finn-b-C3_STOMACH_EXALLC	Malignant neoplasm of stomach (all cancers excluded)	Malignant neoplasm of stomach (all cancers excluded) || ||	TRUE	igd	NA	NA	NA	NA	NA	NA	NA	106574794	6	14267	3.10814e-12	0.0296891	ebi-a-GCST003156	Systemic lupus erythematosus || id:ebi-a-GCST003156	TRUE	reported	igd	2	TRUE
43	rs7823055	T	G	T	G	-0.350657	0.0175	NA	0.5681	FALSE	FALSE	FALSE	finn-b-C3_STOMACH_EXALLC	8	55511676	0.0573	NA	0.759899	Malignant neoplasm of stomach (all cancers excluded) || id:finn-b-C3_STOMACH_EXALLC	Malignant neoplasm of stomach (all cancers excluded)	Malignant neoplasm of stomach (all cancers excluded) || ||	TRUE	igd	NA	NA	NA	NA	NA	NA	NA	55511676	8	14267	1.64286e-34	0.0286208	ebi-a-GCST003156	Systemic lupus erythematosus || id:ebi-a-GCST003156	TRUE	reported	igd	2	TRUE
44	rs7899626	T	C	T	C	0.182322	-0.0058	NA	0.3937	FALSE	FALSE	FALSE	finn-b-C3_STOMACH_EXALLC	10	63825561	0.0587	NA	0.9215	Malignant neoplasm of stomach (all cancers excluded) || id:finn-b-C3_STOMACH_EXALLC	Malignant neoplasm of stomach (all cancers excluded)	Malignant neoplasm of stomach (all cancers excluded) || ||	TRUE	igd	NA	NA	NA	NA	NA	NA	NA	63825561	10	14267	4.18572e-08	0.0332532	ebi-a-GCST003156	Systemic lupus erythematosus || id:ebi-a-GCST003156	TRUE	reported	igd	2	TRUE
45	rs9852014	G	A	G	A	0.620577	-0.0078	NA	0.07954	FALSE	FALSE	FALSE	finn-b-C3_STOMACH_EXALLC	3	129084581	0.1059	NA	0.9412	Malignant neoplasm of stomach (all cancers excluded) || id:finn-b-C3_STOMACH_EXALLC	Malignant neoplasm of stomach (all cancers excluded)	Malignant neoplasm of stomach (all cancers excluded) || ||	TRUE	igd	NA	NA	NA	NA	NA	NA	NA	129084581	3	14267	2.25736e-36	0.0492727	ebi-a-GCST003156	Systemic lupus erythematosus || id:ebi-a-GCST003156	TRUE	reported	igd	2	TRUE

## Sheet: CD
	SNP	effect_allele.exposure	other_allele.exposure	effect_allele.outcome	other_allele.outcome	beta.exposure	beta.outcome	eaf.exposure	eaf.outcome	remove	palindromic	ambiguous	id.outcome	chr	pos	se.outcome	samplesize.outcome	pval.outcome	outcome	originalname.outcome	outcome.deprecated	mr_keep.outcome	data_source.outcome	proxy.outcome	target_snp.outcome	proxy_snp.outcome	target_a1.outcome	target_a2.outcome	proxy_a1.outcome	proxy_a2.outcome	chr.exposure	se.exposure	pos.exposure	samplesize.exposure	pval.exposure	id.exposure	exposure	mr_keep.exposure	pval_origin.exposure	data_source.exposure	action	mr_keep
1	rs10758669	A	C	A	C	-0.14975	-0.0012	0.6504	0.6413	FALSE	FALSE	FALSE	finn-b-C3_STOMACH_EXALLC	9	4981602	0.0592	NA	0.9834	Malignant neoplasm of stomach (all cancers excluded) || id:finn-b-C3_STOMACH_EXALLC	Malignant neoplasm of stomach (all cancers excluded)	Malignant neoplasm of stomach (all cancers excluded) || ||	TRUE	igd	NA	NA	NA	NA	NA	NA	NA	9	0.012299	4981602	51874	4.18504e-34	ieu-a-12	Crohn's disease || id:ieu-a-12	TRUE	reported	igd	2	TRUE
2	rs10798069	T	G	T	G	-0.070387	0.0147	0.4925	0.5288	FALSE	FALSE	FALSE	finn-b-C3_STOMACH_EXALLC	1	186875459	0.057	NA	0.7963	Malignant neoplasm of stomach (all cancers excluded) || id:finn-b-C3_STOMACH_EXALLC	Malignant neoplasm of stomach (all cancers excluded)	Malignant neoplasm of stomach (all cancers excluded) || ||	TRUE	igd	NA	NA	NA	NA	NA	NA	NA	1	0.0119822	186875459	51874	4.24717e-09	ieu-a-12	Crohn's disease || id:ieu-a-12	TRUE	reported	igd	2	TRUE
3	rs10800309	G	A	G	A	-0.0904086	0.0762	0.6578	0.6283	FALSE	FALSE	FALSE	finn-b-C3_STOMACH_EXALLC	1	161472158	0.0589	NA	0.1955	Malignant neoplasm of stomach (all cancers excluded) || id:finn-b-C3_STOMACH_EXALLC	Malignant neoplasm of stomach (all cancers excluded)	Malignant neoplasm of stomach (all cancers excluded) || ||	TRUE	igd	NA	NA	NA	NA	NA	NA	NA	1	0.0126389	161472158	51874	8.47813e-13	ieu-a-12	Crohn's disease || id:ieu-a-12	TRUE	reported	igd	2	TRUE
4	rs10878302	A	T	A	T	0.15677	0.1772	0.92855	0.93945	FALSE	TRUE	FALSE	finn-b-C3_STOMACH_EXALLC	12	40669826	0.119	NA	0.1364	Malignant neoplasm of stomach (all cancers excluded) || id:finn-b-C3_STOMACH_EXALLC	Malignant neoplasm of stomach (all cancers excluded)	Malignant neoplasm of stomach (all cancers excluded) || ||	TRUE	igd	NA	NA	NA	NA	NA	NA	NA	12	0.023765	40669826	51874	4.20436e-11	ieu-a-12	Crohn's disease || id:ieu-a-12	TRUE	reported	igd	2	TRUE
5	rs10956252	G	C	G	C	0.118641	0.0118	0.6189	0.7225	FALSE	TRUE	FALSE	finn-b-C3_STOMACH_EXALLC	8	126536137	0.0636	NA	0.8524	Malignant neoplasm of stomach (all cancers excluded) || id:finn-b-C3_STOMACH_EXALLC	Malignant neoplasm of stomach (all cancers excluded)	Malignant neoplasm of stomach (all cancers excluded) || ||	TRUE	igd	NA	NA	NA	NA	NA	NA	NA	8	0.0123641	126536137	51874	8.34065e-22	ieu-a-12	Crohn's disease || id:ieu-a-12	TRUE	reported	igd	2	TRUE
6	rs10995271	C	G	C	G	-0.187653	0.026	0.6098	0.608	FALSE	TRUE	FALSE	finn-b-C3_STOMACH_EXALLC	10	64438486	0.0583	NA	0.6561	Malignant neoplasm of stomach (all cancers excluded) || id:finn-b-C3_STOMACH_EXALLC	Malignant neoplasm of stomach (all cancers excluded)	Malignant neoplasm of stomach (all cancers excluded) || ||	TRUE	igd	NA	NA	NA	NA	NA	NA	NA	10	0.012242	64438486	51874	4.92266e-53	ieu-a-12	Crohn's disease || id:ieu-a-12	TRUE	reported	igd	2	TRUE
7	rs11117431	G	A	G	A	-0.14927	-0.0101	0.1978	0.2661	FALSE	FALSE	FALSE	finn-b-C3_STOMACH_EXALLC	16	86015316	0.0647	NA	0.8763	Malignant neoplasm of stomach (all cancers excluded) || id:finn-b-C3_STOMACH_EXALLC	Malignant neoplasm of stomach (all cancers excluded)	Malignant neoplasm of stomach (all cancers excluded) || ||	TRUE	igd	NA	NA	NA	NA	NA	NA	NA	16	0.0164404	86015316	51874	1.09094e-19	ieu-a-12	Crohn's disease || id:ieu-a-12	TRUE	reported	igd	2	TRUE
8	rs11152949	G	A	G	A	0.133849	0.016	0.3195	0.2456	FALSE	FALSE	FALSE	finn-b-C3_STOMACH_EXALLC	6	106449085	0.0663	NA	0.8089	Malignant neoplasm of stomach (all cancers excluded) || id:finn-b-C3_STOMACH_EXALLC	Malignant neoplasm of stomach (all cancers excluded)	Malignant neoplasm of stomach (all cancers excluded) || ||	TRUE	igd	NA	NA	NA	NA	NA	NA	NA	6	0.0128549	106449085	51874	2.17921e-25	ieu-a-12	Crohn's disease || id:ieu-a-12	TRUE	reported	igd	2	TRUE
9	rs11159833	T	C	T	C	0.155227	0.06	0.08681	0.08086	FALSE	FALSE	FALSE	finn-b-C3_STOMACH_EXALLC	14	88476004	0.1033	NA	0.5612	Malignant neoplasm of stomach (all cancers excluded) || id:finn-b-C3_STOMACH_EXALLC	Malignant neoplasm of stomach (all cancers excluded)	Malignant neoplasm of stomach (all cancers excluded) || ||	TRUE	igd	NA	NA	NA	NA	NA	NA	NA	14	0.0207601	88476004	51874	7.59277e-14	ieu-a-12	Crohn's disease || id:ieu-a-12	TRUE	reported	igd	2	TRUE
10	rs11167518	A	C	A	C	0.279727	0.1038	0.08143	0.08413	FALSE	FALSE	FALSE	finn-b-C3_STOMACH_EXALLC	5	150258920	0.1026	NA	0.3115	Malignant neoplasm of stomach (all cancers excluded) || id:finn-b-C3_STOMACH_EXALLC	Malignant neoplasm of stomach (all cancers excluded)	Malignant neoplasm of stomach (all cancers excluded) || ||	TRUE	igd	NA	NA	NA	NA	NA	NA	NA	5	0.0198222	150258920	51874	3.21144e-45	ieu-a-12	Crohn's disease || id:ieu-a-12	TRUE	reported	igd	2	TRUE
11	rs11185982	C	T	C	T	-0.109139	0.0782	0.1517	0.1231	FALSE	FALSE	FALSE	finn-b-C3_STOMACH_EXALLC	10	82305627	0.0871	NA	0.3693	Malignant neoplasm of stomach (all cancers excluded) || id:finn-b-C3_STOMACH_EXALLC	Malignant neoplasm of stomach (all cancers excluded)	Malignant neoplasm of stomach (all cancers excluded) || ||	TRUE	igd	NA	NA	NA	NA	NA	NA	NA	10	0.0168972	82305627	51874	1.05412e-10	ieu-a-12	Crohn's disease || id:ieu-a-12	TRUE	reported	igd	2	TRUE
12	rs11236797	A	C	A	C	0.180737	0.0618	0.4444	0.4064	FALSE	FALSE	FALSE	finn-b-C3_STOMACH_EXALLC	11	76299649	0.0579	NA	0.2858	Malignant neoplasm of stomach (all cancers excluded) || id:finn-b-C3_STOMACH_EXALLC	Malignant neoplasm of stomach (all cancers excluded)	Malignant neoplasm of stomach (all cancers excluded) || ||	TRUE	igd	NA	NA	NA	NA	NA	NA	NA	11	0.0120572	76299649	51874	8.53886e-51	ieu-a-12	Crohn's disease || id:ieu-a-12	TRUE	reported	igd	2	TRUE
13	rs11691685	G	A	G	A	-0.157687	0.0401	0.08024	0.07816	FALSE	FALSE	FALSE	finn-b-C3_STOMACH_EXALLC	2	145481827	0.1042	NA	0.7006	Malignant neoplasm of stomach (all cancers excluded) || id:finn-b-C3_STOMACH_EXALLC	Malignant neoplasm of stomach (all cancers excluded)	Malignant neoplasm of stomach (all cancers excluded) || ||	TRUE	igd	NA	NA	NA	NA	NA	NA	NA	2	0.0233162	145481827	51874	1.35176e-11	ieu-a-12	Crohn's disease || id:ieu-a-12	TRUE	reported	igd	2	TRUE
14	rs11713774	C	T	C	T	0.132662	-0.0766	0.1427	0.1172	FALSE	FALSE	FALSE	finn-b-C3_STOMACH_EXALLC	3	18765978	0.0884	NA	0.3863	Malignant neoplasm of stomach (all cancers excluded) || id:finn-b-C3_STOMACH_EXALLC	Malignant neoplasm of stomach (all cancers excluded)	Malignant neoplasm of stomach (all cancers excluded) || ||	TRUE	igd	NA	NA	NA	NA	NA	NA	NA	3	0.0171654	18765978	51874	1.08868e-14	ieu-a-12	Crohn's disease || id:ieu-a-12	TRUE	reported	igd	2	TRUE
15	rs11768997	T	G	T	G	0.226326	-0.1404	0.1346	0.09249	FALSE	FALSE	FALSE	finn-b-C3_STOMACH_EXALLC	7	50533716	0.0982	NA	0.1528	Malignant neoplasm of stomach (all cancers excluded) || id:finn-b-C3_STOMACH_EXALLC	Malignant neoplasm of stomach (all cancers excluded)	Malignant neoplasm of stomach (all cancers excluded) || ||	TRUE	igd	NA	NA	NA	NA	NA	NA	NA	7	0.0208449	50533716	51874	1.83443e-27	ieu-a-12	Crohn's disease || id:ieu-a-12	TRUE	reported	igd	2	TRUE
16	rs11768997	T	G	T	C	0.226326	-0.011	0.1346	0.05029	TRUE	FALSE	FALSE	finn-b-C3_STOMACH_EXALLC	7	50533716	0.137	NA	0.936	Malignant neoplasm of stomach (all cancers excluded) || id:finn-b-C3_STOMACH_EXALLC	Malignant neoplasm of stomach (all cancers excluded)	Malignant neoplasm of stomach (all cancers excluded) || ||	TRUE	igd	NA	NA	NA	NA	NA	NA	NA	7	0.0208449	50533716	51874	1.83443e-27	ieu-a-12	Crohn's disease || id:ieu-a-12	TRUE	reported	igd	2	FALSE
17	rs11793497	G	A	G	A	0.168922	-0.0653	0.423	0.4172	FALSE	FALSE	FALSE	finn-b-C3_STOMACH_EXALLC	9	139271850	0.0575	NA	0.2563	Malignant neoplasm of stomach (all cancers excluded) || id:finn-b-C3_STOMACH_EXALLC	Malignant neoplasm of stomach (all cancers excluded)	Malignant neoplasm of stomach (all cancers excluded) || ||	TRUE	igd	NA	NA	NA	NA	NA	NA	NA	9	0.0121801	139271850	51874	9.80393e-44	ieu-a-12	Crohn's disease || id:ieu-a-12	TRUE	reported	igd	2	TRUE
18	rs12411259	A	G	A	G	0.134364	0.0091	0.2401	0.2832	FALSE	FALSE	FALSE	finn-b-C3_STOMACH_EXALLC	1	172866210	0.0632	NA	0.886	Malignant neoplasm of stomach (all cancers excluded) || id:finn-b-C3_STOMACH_EXALLC	Malignant neoplasm of stomach (all cancers excluded)	Malignant neoplasm of stomach (all cancers excluded) || ||	TRUE	igd	NA	NA	NA	NA	NA	NA	NA	1	0.0137443	172866210	51874	1.42758e-22	ieu-a-12	Crohn's disease || id:ieu-a-12	TRUE	reported	igd	2	TRUE
19	rs1250573	A	G	A	G	-0.141693	0.1086	0.3155	0.3667	FALSE	FALSE	FALSE	finn-b-C3_STOMACH_EXALLC	10	81042475	0.059	NA	0.0656705	Malignant neoplasm of stomach (all cancers excluded) || id:finn-b-C3_STOMACH_EXALLC	Malignant neoplasm of stomach (all cancers excluded)	Malignant neoplasm of stomach (all cancers excluded) || ||	TRUE	igd	NA	NA	NA	NA	NA	NA	NA	10	0.0134477	81042475	51874	5.85733e-26	ieu-a-12	Crohn's disease || id:ieu-a-12	TRUE	reported	igd	2	TRUE
20	rs1267501	C	T	C	T	0.0871787	0.0106	0.8106	0.8884	FALSE	FALSE	FALSE	finn-b-C3_STOMACH_EXALLC	6	14715257	0.0917	NA	0.908	Malignant neoplasm of stomach (all cancers excluded) || id:finn-b-C3_STOMACH_EXALLC	Malignant neoplasm of stomach (all cancers excluded)	Malignant neoplasm of stomach (all cancers excluded) || ||	TRUE	igd	NA	NA	NA	NA	NA	NA	NA	6	0.0151984	14715257	51874	9.69059e-09	ieu-a-12	Crohn's disease || id:ieu-a-12	TRUE	reported	igd	2	TRUE
21	rs12694846	G	A	G	A	0.115366	-0.0383	0.2593	0.2176	FALSE	FALSE	FALSE	finn-b-C3_STOMACH_EXALLC	2	231148128	0.0688	NA	0.578	Malignant neoplasm of stomach (all cancers excluded) || id:finn-b-C3_STOMACH_EXALLC	Malignant neoplasm of stomach (all cancers excluded)	Malignant neoplasm of stomach (all cancers excluded) || ||	TRUE	igd	NA	NA	NA	NA	NA	NA	NA	2	0.0136242	231148128	51874	2.50092e-17	ieu-a-12	Crohn's disease || id:ieu-a-12	TRUE	reported	igd	2	TRUE
22	rs12796489	A	C	A	C	-0.79177	0.0992	0.02286	0.004329	FALSE	FALSE	FALSE	finn-b-C3_STOMACH_EXALLC	11	3059360	0.4359	NA	0.8199	Malignant neoplasm of stomach (all cancers excluded) || id:finn-b-C3_STOMACH_EXALLC	Malignant neoplasm of stomach (all cancers excluded)	Malignant neoplasm of stomach (all cancers excluded) || ||	TRUE	igd	NA	NA	NA	NA	NA	NA	NA	11	0.0526931	3059360	51874	4.95564e-51	ieu-a-12	Crohn's disease || id:ieu-a-12	TRUE	reported	igd	2	TRUE
23	rs1292053	G	A	G	A	0.0911854	0.0155	0.442	0.4336	FALSE	FALSE	FALSE	finn-b-C3_STOMACH_EXALLC	17	57963537	0.0573	NA	0.786799	Malignant neoplasm of stomach (all cancers excluded) || id:finn-b-C3_STOMACH_EXALLC	Malignant neoplasm of stomach (all cancers excluded)	Malignant neoplasm of stomach (all cancers excluded) || ||	TRUE	igd	NA	NA	NA	NA	NA	NA	NA	17	0.0118917	57963537	51874	1.74703e-14	ieu-a-12	Crohn's disease || id:ieu-a-12	TRUE	reported	igd	2	TRUE
24	rs12949918	C	T	C	T	-0.104177	-0.0194	0.4185	0.4208	FALSE	FALSE	FALSE	finn-b-C3_STOMACH_EXALLC	17	40526273	0.0576	NA	0.7359	Malignant neoplasm of stomach (all cancers excluded) || id:finn-b-C3_STOMACH_EXALLC	Malignant neoplasm of stomach (all cancers excluded)	Malignant neoplasm of stomach (all cancers excluded) || ||	TRUE	igd	NA	NA	NA	NA	NA	NA	NA	17	0.0123587	40526273	51874	3.47376e-17	ieu-a-12	Crohn's disease || id:ieu-a-12	TRUE	reported	igd	2	TRUE
25	rs1297258	T	C	T	C	-0.127246	0.09	0.4249	0.4054	FALSE	FALSE	FALSE	finn-b-C3_STOMACH_EXALLC	21	16806709	0.0577	NA	0.119	Malignant neoplasm of stomach (all cancers excluded) || id:finn-b-C3_STOMACH_EXALLC	Malignant neoplasm of stomach (all cancers excluded)	Malignant neoplasm of stomach (all cancers excluded) || ||	TRUE	igd	NA	NA	NA	NA	NA	NA	NA	21	0.0122169	16806709	51874	2.10523e-25	ieu-a-12	Crohn's disease || id:ieu-a-12	TRUE	reported	igd	2	TRUE
26	rs13001325	T	C	T	C	-0.122687	-0.1054	0.3757	0.3284	FALSE	FALSE	FALSE	finn-b-C3_STOMACH_EXALLC	2	102939036	0.0605	NA	0.0814892	Malignant neoplasm of stomach (all cancers excluded) || id:finn-b-C3_STOMACH_EXALLC	Malignant neoplasm of stomach (all cancers excluded)	Malignant neoplasm of stomach (all cancers excluded) || ||	TRUE	igd	NA	NA	NA	NA	NA	NA	NA	2	0.0125708	102939036	51874	1.67687e-22	ieu-a-12	Crohn's disease || id:ieu-a-12	TRUE	reported	igd	2	TRUE
27	rs13407913	G	A	G	A	0.114508	-0.0019	0.4306	0.4098	FALSE	FALSE	FALSE	finn-b-C3_STOMACH_EXALLC	2	25097644	0.0579	NA	0.9736	Malignant neoplasm of stomach (all cancers excluded) || id:finn-b-C3_STOMACH_EXALLC	Malignant neoplasm of stomach (all cancers excluded)	Malignant neoplasm of stomach (all cancers excluded) || ||	TRUE	igd	NA	NA	NA	NA	NA	NA	NA	2	0.0119519	25097644	51874	9.63607e-22	ieu-a-12	Crohn's disease || id:ieu-a-12	TRUE	reported	igd	2	TRUE
28	rs1363907	A	G	A	G	0.102575	-0.0641	0.4212	0.379	FALSE	FALSE	FALSE	finn-b-C3_STOMACH_EXALLC	5	96252803	0.0584	NA	0.2724	Malignant neoplasm of stomach (all cancers excluded) || id:finn-b-C3_STOMACH_EXALLC	Malignant neoplasm of stomach (all cancers excluded)	Malignant neoplasm of stomach (all cancers excluded) || ||	TRUE	igd	NA	NA	NA	NA	NA	NA	NA	5	0.0125984	96252803	51874	3.89135e-16	ieu-a-12	Crohn's disease || id:ieu-a-12	TRUE	reported	igd	2	TRUE
29	rs140143	T	G	T	G	-0.126945	-0.0463	0.3897	0.3476	FALSE	FALSE	FALSE	finn-b-C3_STOMACH_EXALLC	22	30173109	0.0598	NA	0.4383	Malignant neoplasm of stomach (all cancers excluded) || id:finn-b-C3_STOMACH_EXALLC	Malignant neoplasm of stomach (all cancers excluded)	Malignant neoplasm of stomach (all cancers excluded) || ||	TRUE	igd	NA	NA	NA	NA	NA	NA	NA	22	0.013562	30173109	51874	7.94511e-21	ieu-a-12	Crohn's disease || id:ieu-a-12	TRUE	reported	igd	2	TRUE
30	rs140143	T	G	G	C	-0.126945	0.0172	0.3897	0.09754	TRUE	FALSE	FALSE	finn-b-C3_STOMACH_EXALLC	22	30173109	0.1075	NA	0.8729	Malignant neoplasm of stomach (all cancers excluded) || id:finn-b-C3_STOMACH_EXALLC	Malignant neoplasm of stomach (all cancers excluded)	Malignant neoplasm of stomach (all cancers excluded) || ||	TRUE	igd	NA	NA	NA	NA	NA	NA	NA	22	0.013562	30173109	51874	7.94511e-21	ieu-a-12	Crohn's disease || id:ieu-a-12	TRUE	reported	igd	2	FALSE
31	rs1456896	T	C	T	C	0.0977081	0.0382	0.6894	0.7109	FALSE	FALSE	FALSE	finn-b-C3_STOMACH_EXALLC	7	50304461	0.0627	NA	0.542199	Malignant neoplasm of stomach (all cancers excluded) || id:finn-b-C3_STOMACH_EXALLC	Malignant neoplasm of stomach (all cancers excluded)	Malignant neoplasm of stomach (all cancers excluded) || ||	TRUE	igd	NA	NA	NA	NA	NA	NA	NA	7	0.0131392	50304461	51874	1.03467e-13	ieu-a-12	Crohn's disease || id:ieu-a-12	TRUE	reported	igd	2	TRUE
32	rs1517352	C	A	C	A	0.0800097	-0.0886	0.6048	0.6231	FALSE	FALSE	FALSE	finn-b-C3_STOMACH_EXALLC	2	191931464	0.0586	NA	0.1304	Malignant neoplasm of stomach (all cancers excluded) || id:finn-b-C3_STOMACH_EXALLC	Malignant neoplasm of stomach (all cancers excluded)	Malignant neoplasm of stomach (all cancers excluded) || ||	TRUE	igd	NA	NA	NA	NA	NA	NA	NA	2	0.0124517	191931464	51874	1.31362e-10	ieu-a-12	Crohn's disease || id:ieu-a-12	TRUE	reported	igd	2	TRUE
33	rs1569328	T	C	T	C	-0.109215	0.0091	0.1702	0.179	FALSE	FALSE	FALSE	finn-b-C3_STOMACH_EXALLC	14	75741751	0.0744	NA	0.903	Malignant neoplasm of stomach (all cancers excluded) || id:finn-b-C3_STOMACH_EXALLC	Malignant neoplasm of stomach (all cancers excluded)	Malignant neoplasm of stomach (all cancers excluded) || ||	TRUE	igd	NA	NA	NA	NA	NA	NA	NA	14	0.0167191	75741751	51874	6.47441e-11	ieu-a-12	Crohn's disease || id:ieu-a-12	TRUE	reported	igd	2	TRUE
34	rs1646019	T	C	T	C	-0.111379	0.0103	0.303	0.3024	FALSE	FALSE	FALSE	finn-b-C3_STOMACH_EXALLC	16	11359680	0.062	NA	0.8677	Malignant neoplasm of stomach (all cancers excluded) || id:finn-b-C3_STOMACH_EXALLC	Malignant neoplasm of stomach (all cancers excluded)	Malignant neoplasm of stomach (all cancers excluded) || ||	TRUE	igd	NA	NA	NA	NA	NA	NA	NA	16	0.013383	11359680	51874	8.61787e-17	ieu-a-12	Crohn's disease || id:ieu-a-12	TRUE	reported	igd	2	TRUE
35	rs17129991	T	C	T	C	-0.284461	-0.0636	0.02246	0.01862	FALSE	FALSE	FALSE	finn-b-C3_STOMACH_EXALLC	1	67862986	0.2107	NA	0.7626	Malignant neoplasm of stomach (all cancers excluded) || id:finn-b-C3_STOMACH_EXALLC	Malignant neoplasm of stomach (all cancers excluded)	Malignant neoplasm of stomach (all cancers excluded) || ||	TRUE	igd	NA	NA	NA	NA	NA	NA	NA	1	0.0450901	67862986	51874	2.81365e-10	ieu-a-12	Crohn's disease || id:ieu-a-12	TRUE	reported	igd	2	TRUE
36	rs17293632	T	C	T	C	0.128384	-0.0299	0.2364	0.2627	FALSE	FALSE	FALSE	finn-b-C3_STOMACH_EXALLC	15	67442596	0.0648	NA	0.6446	Malignant neoplasm of stomach (all cancers excluded) || id:finn-b-C3_STOMACH_EXALLC	Malignant neoplasm of stomach (all cancers excluded)	Malignant neoplasm of stomach (all cancers excluded) || ||	TRUE	igd	NA	NA	NA	NA	NA	NA	NA	15	0.0139602	67442596	51874	3.69828e-20	ieu-a-12	Crohn's disease || id:ieu-a-12	TRUE	reported	igd	2	TRUE
37	rs17388425	G	C	G	C	-0.157253	0.0844	0.1598	0.1493	FALSE	TRUE	FALSE	finn-b-C3_STOMACH_EXALLC	5	158824174	0.0794	NA	0.2876	Malignant neoplasm of stomach (all cancers excluded) || id:finn-b-C3_STOMACH_EXALLC	Malignant neoplasm of stomach (all cancers excluded)	Malignant neoplasm of stomach (all cancers excluded) || ||	TRUE	igd	NA	NA	NA	NA	NA	NA	NA	5	0.0172142	158824174	51874	6.53582e-20	ieu-a-12	Crohn's disease || id:ieu-a-12	TRUE	reported	igd	2	TRUE
38	rs17391694	T	C	T	C	-0.119051	0.0964	0.1226	0.1312	FALSE	FALSE	FALSE	finn-b-C3_STOMACH_EXALLC	1	78623626	0.0838	NA	0.2498	Malignant neoplasm of stomach (all cancers excluded) || id:finn-b-C3_STOMACH_EXALLC	Malignant neoplasm of stomach (all cancers excluded)	Malignant neoplasm of stomach (all cancers excluded) || ||	TRUE	igd	NA	NA	NA	NA	NA	NA	NA	1	0.0199954	78623626	51874	2.61818e-09	ieu-a-12	Crohn's disease || id:ieu-a-12	TRUE	reported	igd	2	TRUE
39	rs17622378	G	A	G	A	0.190197	0.0429	0.4186	0.3178	FALSE	FALSE	FALSE	finn-b-C3_STOMACH_EXALLC	5	131778452	0.061	NA	0.481599	Malignant neoplasm of stomach (all cancers excluded) || id:finn-b-C3_STOMACH_EXALLC	Malignant neoplasm of stomach (all cancers excluded)	Malignant neoplasm of stomach (all cancers excluded) || ||	TRUE	igd	NA	NA	NA	NA	NA	NA	NA	5	0.0120781	131778452	51874	7.17133e-56	ieu-a-12	Crohn's disease || id:ieu-a-12	TRUE	reported	igd	2	TRUE
40	rs17694108	A	G	A	G	0.0795895	0.0252	0.2797	0.349	FALSE	FALSE	FALSE	finn-b-C3_STOMACH_EXALLC	19	33731551	0.0596	NA	0.6724	Malignant neoplasm of stomach (all cancers excluded) || id:finn-b-C3_STOMACH_EXALLC	Malignant neoplasm of stomach (all cancers excluded)	Malignant neoplasm of stomach (all cancers excluded) || ||	TRUE	igd	NA	NA	NA	NA	NA	NA	NA	19	0.0134523	33731551	51874	3.29018e-09	ieu-a-12	Crohn's disease || id:ieu-a-12	TRUE	reported	igd	2	TRUE
41	rs181826	A	C	A	C	0.0995948	-0.0445	0.6266	0.6568	FALSE	FALSE	FALSE	finn-b-C3_STOMACH_EXALLC	5	141526057	0.0598	NA	0.4571	Malignant neoplasm of stomach (all cancers excluded) || id:finn-b-C3_STOMACH_EXALLC	Malignant neoplasm of stomach (all cancers excluded)	Malignant neoplasm of stomach (all cancers excluded) || ||	TRUE	igd	NA	NA	NA	NA	NA	NA	NA	5	0.0127047	141526057	51874	4.53419e-15	ieu-a-12	Crohn's disease || id:ieu-a-12	TRUE	reported	igd	2	TRUE
42	rs1847472	A	C	A	C	-0.0853854	-0.0958	0.3421	0.252	FALSE	FALSE	FALSE	finn-b-C3_STOMACH_EXALLC	6	90973159	0.0657	NA	0.1445	Malignant neoplasm of stomach (all cancers excluded) || id:finn-b-C3_STOMACH_EXALLC	Malignant neoplasm of stomach (all cancers excluded)	Malignant neoplasm of stomach (all cancers excluded) || ||	TRUE	igd	NA	NA	NA	NA	NA	NA	NA	6	0.0132299	90973159	51874	1.08971e-10	ieu-a-12	Crohn's disease || id:ieu-a-12	TRUE	reported	igd	2	TRUE
43	rs1927681	A	T	A	T	0.0887872	-0.0669	0.443	0.4641	FALSE	TRUE	TRUE	finn-b-C3_STOMACH_EXALLC	13	27558881	0.0573	NA	0.2428	Malignant neoplasm of stomach (all cancers excluded) || id:finn-b-C3_STOMACH_EXALLC	Malignant neoplasm of stomach (all cancers excluded)	Malignant neoplasm of stomach (all cancers excluded) || ||	TRUE	igd	NA	NA	NA	NA	NA	NA	NA	13	0.0121244	27558881	51874	2.42493e-13	ieu-a-12	Crohn's disease || id:ieu-a-12	TRUE	reported	igd	2	FALSE
44	rs2024092	A	G	A	G	0.147664	0.0453	0.2162	0.2321	FALSE	FALSE	FALSE	finn-b-C3_STOMACH_EXALLC	19	1124031	0.0676	NA	0.5028	Malignant neoplasm of stomach (all cancers excluded) || id:finn-b-C3_STOMACH_EXALLC	Malignant neoplasm of stomach (all cancers excluded)	Malignant neoplasm of stomach (all cancers excluded) || ||	TRUE	igd	NA	NA	NA	NA	NA	NA	NA	19	0.0143378	1124031	51874	7.12525e-25	ieu-a-12	Crohn's disease || id:ieu-a-12	TRUE	reported	igd	2	TRUE
45	rs212388	T	C	T	C	-0.102377	-0.0443	0.6043	0.6635	FALSE	FALSE	FALSE	finn-b-C3_STOMACH_EXALLC	6	159490436	0.0601	NA	0.461	Malignant neoplasm of stomach (all cancers excluded) || id:finn-b-C3_STOMACH_EXALLC	Malignant neoplasm of stomach (all cancers excluded)	Malignant neoplasm of stomach (all cancers excluded) || ||	TRUE	igd	NA	NA	NA	NA	NA	NA	NA	6	0.0124319	159490436	51874	1.79515e-16	ieu-a-12	Crohn's disease || id:ieu-a-12	TRUE	reported	igd	2	TRUE
46	rs2153283	A	C	A	C	-0.108804	-0.1004	0.217	0.2366	FALSE	FALSE	FALSE	finn-b-C3_STOMACH_EXALLC	10	59972299	0.0666	NA	0.1317	Malignant neoplasm of stomach (all cancers excluded) || id:finn-b-C3_STOMACH_EXALLC	Malignant neoplasm of stomach (all cancers excluded)	Malignant neoplasm of stomach (all cancers excluded) || ||	TRUE	igd	NA	NA	NA	NA	NA	NA	NA	10	0.0155227	59972299	51874	2.39497e-12	ieu-a-12	Crohn's disease || id:ieu-a-12	TRUE	reported	igd	2	TRUE
47	rs2227551	T	G	T	G	0.0994456	0.0361	0.7288	0.6353	FALSE	FALSE	FALSE	finn-b-C3_STOMACH_EXALLC	10	75669190	0.0594	NA	0.5438	Malignant neoplasm of stomach (all cancers excluded) || id:finn-b-C3_STOMACH_EXALLC	Malignant neoplasm of stomach (all cancers excluded)	Malignant neoplasm of stomach (all cancers excluded) || ||	TRUE	igd	NA	NA	NA	NA	NA	NA	NA	10	0.0137489	75669190	51874	4.72389e-13	ieu-a-12	Crohn's disease || id:ieu-a-12	TRUE	reported	igd	2	TRUE
48	rs2270395	T	C	T	C	0.124328	0.0033	0.7616	0.6939	FALSE	FALSE	FALSE	finn-b-C3_STOMACH_EXALLC	16	50846832	0.062	NA	0.958	Malignant neoplasm of stomach (all cancers excluded) || id:finn-b-C3_STOMACH_EXALLC	Malignant neoplasm of stomach (all cancers excluded)	Malignant neoplasm of stomach (all cancers excluded) || ||	TRUE	igd	NA	NA	NA	NA	NA	NA	NA	16	0.0144786	50846832	51874	8.92689e-18	ieu-a-12	Crohn's disease || id:ieu-a-12	TRUE	reported	igd	2	TRUE
49	rs2284553	G	A	G	A	0.103192	0.0583	0.5904	0.6303	FALSE	FALSE	FALSE	finn-b-C3_STOMACH_EXALLC	21	34776695	0.059	NA	0.3232	Malignant neoplasm of stomach (all cancers excluded) || id:finn-b-C3_STOMACH_EXALLC	Malignant neoplasm of stomach (all cancers excluded)	Malignant neoplasm of stomach (all cancers excluded) || ||	TRUE	igd	NA	NA	NA	NA	NA	NA	NA	21	0.0123247	34776695	51874	5.626e-17	ieu-a-12	Crohn's disease || id:ieu-a-12	TRUE	reported	igd	2	TRUE
50	rs2395022	C	A	C	A	-0.177152	0.0702	0.95885	0.9553	FALSE	FALSE	FALSE	finn-b-C3_STOMACH_EXALLC	7	98750379	0.1377	NA	0.6102	Malignant neoplasm of stomach (all cancers excluded) || id:finn-b-C3_STOMACH_EXALLC	Malignant neoplasm of stomach (all cancers excluded)	Malignant neoplasm of stomach (all cancers excluded) || ||	TRUE	igd	NA	NA	NA	NA	NA	NA	NA	7	0.0281553	98750379	51874	3.1348e-10	ieu-a-12	Crohn's disease || id:ieu-a-12	TRUE	reported	igd	2	TRUE
51	rs2413583	T	C	T	C	-0.210407	0.0796	0.1654	0.1162	FALSE	FALSE	FALSE	finn-b-C3_STOMACH_EXALLC	22	39659773	0.0887	NA	0.3697	Malignant neoplasm of stomach (all cancers excluded) || id:finn-b-C3_STOMACH_EXALLC	Malignant neoplasm of stomach (all cancers excluded)	Malignant neoplasm of stomach (all cancers excluded) || ||	TRUE	igd	NA	NA	NA	NA	NA	NA	NA	22	0.0168361	39659773	51874	7.72147e-36	ieu-a-12	Crohn's disease || id:ieu-a-12	TRUE	reported	igd	2	TRUE
52	rs2538470	G	A	G	A	-0.0749643	-0.0084	0.6378	0.6188	FALSE	FALSE	FALSE	finn-b-C3_STOMACH_EXALLC	7	148220448	0.0587	NA	0.8862	Malignant neoplasm of stomach (all cancers excluded) || id:finn-b-C3_STOMACH_EXALLC	Malignant neoplasm of stomach (all cancers excluded)	Malignant neoplasm of stomach (all cancers excluded) || ||	TRUE	igd	NA	NA	NA	NA	NA	NA	NA	7	0.0122847	148220448	51874	1.04597e-09	ieu-a-12	Crohn's disease || id:ieu-a-12	TRUE	reported	igd	2	TRUE
53	rs259964	G	A	G	A	-0.0713342	0.0383	0.5414	0.5767	FALSE	FALSE	FALSE	finn-b-C3_STOMACH_EXALLC	20	57824309	0.0577	NA	0.5062	Malignant neoplasm of stomach (all cancers excluded) || id:finn-b-C3_STOMACH_EXALLC	Malignant neoplasm of stomach (all cancers excluded)	Malignant neoplasm of stomach (all cancers excluded) || ||	TRUE	igd	NA	NA	NA	NA	NA	NA	NA	20	0.0119064	57824309	51874	2.08238e-09	ieu-a-12	Crohn's disease || id:ieu-a-12	TRUE	reported	igd	2	TRUE
54	rs2641348	G	A	G	A	-0.121336	-0.0122	0.1077	0.1488	FALSE	FALSE	FALSE	finn-b-C3_STOMACH_EXALLC	1	120437884	0.0795	NA	0.8783	Malignant neoplasm of stomach (all cancers excluded) || id:finn-b-C3_STOMACH_EXALLC	Malignant neoplasm of stomach (all cancers excluded)	Malignant neoplasm of stomach (all cancers excluded) || ||	TRUE	igd	NA	NA	NA	NA	NA	NA	NA	1	0.0198422	120437884	51874	9.65162e-10	ieu-a-12	Crohn's disease || id:ieu-a-12	TRUE	reported	igd	2	TRUE
55	rs26528	C	T	C	T	0.119845	-0.022	0.4576	0.529	FALSE	FALSE	FALSE	finn-b-C3_STOMACH_EXALLC	16	28517709	0.0567	NA	0.6984	Malignant neoplasm of stomach (all cancers excluded) || id:finn-b-C3_STOMACH_EXALLC	Malignant neoplasm of stomach (all cancers excluded)	Malignant neoplasm of stomach (all cancers excluded) || ||	TRUE	igd	NA	NA	NA	NA	NA	NA	NA	16	0.0122466	28517709	51874	1.2933e-22	ieu-a-12	Crohn's disease || id:ieu-a-12	TRUE	reported	igd	2	TRUE
56	rs2847293	T	A	T	A	-0.166911	0.0257	0.8404	0.8476	FALSE	TRUE	FALSE	finn-b-C3_STOMACH_EXALLC	18	12782448	0.0787	NA	0.743599	Malignant neoplasm of stomach (all cancers excluded) || id:finn-b-C3_STOMACH_EXALLC	Malignant neoplasm of stomach (all cancers excluded)	Malignant neoplasm of stomach (all cancers excluded) || ||	TRUE	igd	NA	NA	NA	NA	NA	NA	NA	18	0.0158476	12782448	51874	6.13762e-26	ieu-a-12	Crohn's disease || id:ieu-a-12	TRUE	reported	igd	2	TRUE
57	rs28999107	T	G	T	G	0.0856594	0.0642	0.4387	0.517	FALSE	FALSE	FALSE	finn-b-C3_STOMACH_EXALLC	12	6493100	0.0578	NA	0.2666	Malignant neoplasm of stomach (all cancers excluded) || id:finn-b-C3_STOMACH_EXALLC	Malignant neoplasm of stomach (all cancers excluded)	Malignant neoplasm of stomach (all cancers excluded) || ||	TRUE	igd	NA	NA	NA	NA	NA	NA	NA	12	0.0126539	6493100	51874	1.2933e-11	ieu-a-12	Crohn's disease || id:ieu-a-12	TRUE	reported	igd	2	TRUE
58	rs2974935	T	G	T	G	0.0755507	0.1163	0.4948	0.5443	FALSE	FALSE	FALSE	finn-b-C3_STOMACH_EXALLC	1	155181843	0.0571	NA	0.0417503	Malignant neoplasm of stomach (all cancers excluded) || id:finn-b-C3_STOMACH_EXALLC	Malignant neoplasm of stomach (all cancers excluded)	Malignant neoplasm of stomach (all cancers excluded) || ||	TRUE	igd	NA	NA	NA	NA	NA	NA	NA	1	0.0121937	155181843	51874	5.79522e-10	ieu-a-12	Crohn's disease || id:ieu-a-12	TRUE	reported	igd	2	TRUE
59	rs3024505	A	G	A	G	0.165311	0.0265	0.1573	0.1576	FALSE	FALSE	FALSE	finn-b-C3_STOMACH_EXALLC	1	206939904	0.0783	NA	0.735099	Malignant neoplasm of stomach (all cancers excluded) || id:finn-b-C3_STOMACH_EXALLC	Malignant neoplasm of stomach (all cancers excluded)	Malignant neoplasm of stomach (all cancers excluded) || ||	TRUE	igd	NA	NA	NA	NA	NA	NA	NA	1	0.0159634	206939904	51874	3.94548e-25	ieu-a-12	Crohn's disease || id:ieu-a-12	TRUE	reported	igd	2	TRUE
60	rs303429	T	C	T	C	0.0762756	0.035	0.5997	0.5862	FALSE	FALSE	FALSE	finn-b-C3_STOMACH_EXALLC	10	30708441	0.0576	NA	0.5433	Malignant neoplasm of stomach (all cancers excluded) || id:finn-b-C3_STOMACH_EXALLC	Malignant neoplasm of stomach (all cancers excluded)	Malignant neoplasm of stomach (all cancers excluded) || ||	TRUE	igd	NA	NA	NA	NA	NA	NA	NA	10	0.0124275	30708441	51874	8.37568e-10	ieu-a-12	Crohn's disease || id:ieu-a-12	TRUE	reported	igd	2	TRUE
61	rs3129871	C	A	C	A	-0.087922	0.0541	0.6601	0.6453	FALSE	FALSE	FALSE	finn-b-C3_STOMACH_EXALLC	6	32406342	0.0612	NA	0.3766	Malignant neoplasm of stomach (all cancers excluded) || id:finn-b-C3_STOMACH_EXALLC	Malignant neoplasm of stomach (all cancers excluded)	Malignant neoplasm of stomach (all cancers excluded) || ||	TRUE	igd	NA	NA	NA	NA	NA	NA	NA	6	0.0130803	32406342	51874	1.79556e-11	ieu-a-12	Crohn's disease || id:ieu-a-12	TRUE	reported	igd	2	TRUE
62	rs3184504	C	T	C	T	-0.067651	-0.0086	0.5074	0.5911	FALSE	FALSE	FALSE	finn-b-C3_STOMACH_EXALLC	12	111884608	0.0579	NA	0.8814	Malignant neoplasm of stomach (all cancers excluded) || id:finn-b-C3_STOMACH_EXALLC	Malignant neoplasm of stomach (all cancers excluded)	Malignant neoplasm of stomach (all cancers excluded) || ||	TRUE	igd	NA	NA	NA	NA	NA	NA	NA	12	0.0119969	111884608	51874	1.71017e-08	ieu-a-12	Crohn's disease || id:ieu-a-12	TRUE	reported	igd	2	TRUE
63	rs3197999	A	G	A	G	0.155114	-0.0164	0.2812	0.3939	FALSE	FALSE	FALSE	finn-b-C3_STOMACH_EXALLC	3	49721532	0.0582	NA	0.7778	Malignant neoplasm of stomach (all cancers excluded) || id:finn-b-C3_STOMACH_EXALLC	Malignant neoplasm of stomach (all cancers excluded)	Malignant neoplasm of stomach (all cancers excluded) || ||	TRUE	igd	NA	NA	NA	NA	NA	NA	NA	3	0.0128775	49721532	51874	2.05211e-33	ieu-a-12	Crohn's disease || id:ieu-a-12	TRUE	reported	igd	2	TRUE
64	rs34592089	A	G	A	G	0.199406	0.3221	0.05297	0.007996	FALSE	FALSE	FALSE	finn-b-C3_STOMACH_EXALLC	4	102926923	0.3215	NA	0.3164	Malignant neoplasm of stomach (all cancers excluded) || id:finn-b-C3_STOMACH_EXALLC	Malignant neoplasm of stomach (all cancers excluded)	Malignant neoplasm of stomach (all cancers excluded) || ||	TRUE	igd	NA	NA	NA	NA	NA	NA	NA	4	0.0249741	102926923	51874	1.41059e-15	ieu-a-12	Crohn's disease || id:ieu-a-12	TRUE	reported	igd	2	TRUE
65	rs34779708	G	T	G	T	0.134457	0.0496	0.3512	0.3729	FALSE	FALSE	FALSE	finn-b-C3_STOMACH_EXALLC	10	35466185	0.0589	NA	0.3998	Malignant neoplasm of stomach (all cancers excluded) || id:finn-b-C3_STOMACH_EXALLC	Malignant neoplasm of stomach (all cancers excluded)	Malignant neoplasm of stomach (all cancers excluded) || ||	TRUE	igd	NA	NA	NA	NA	NA	NA	NA	10	0.0123872	35466185	51874	1.89714e-27	ieu-a-12	Crohn's disease || id:ieu-a-12	TRUE	reported	igd	2	TRUE
66	rs34787213	T	C	T	C	-0.14973	0.0179	0.1401	0.09936	FALSE	FALSE	FALSE	finn-b-C3_STOMACH_EXALLC	11	60799046	0.0949	NA	0.8507	Malignant neoplasm of stomach (all cancers excluded) || id:finn-b-C3_STOMACH_EXALLC	Malignant neoplasm of stomach (all cancers excluded)	Malignant neoplasm of stomach (all cancers excluded) || ||	TRUE	igd	NA	NA	NA	NA	NA	NA	NA	11	0.0183059	60799046	51874	2.85496e-16	ieu-a-12	Crohn's disease || id:ieu-a-12	TRUE	reported	igd	2	TRUE
67	rs34804116	A	C	A	C	-0.0939086	-0.0439	0.3867	0.3664	FALSE	FALSE	FALSE	finn-b-C3_STOMACH_EXALLC	5	72539850	0.0589	NA	0.4562	Malignant neoplasm of stomach (all cancers excluded) || id:finn-b-C3_STOMACH_EXALLC	Malignant neoplasm of stomach (all cancers excluded)	Malignant neoplasm of stomach (all cancers excluded) || ||	TRUE	igd	NA	NA	NA	NA	NA	NA	NA	5	0.0126747	72539850	51874	1.27145e-13	ieu-a-12	Crohn's disease || id:ieu-a-12	TRUE	reported	igd	2	TRUE
68	rs35164067	A	G	A	G	-0.143373	0.1602	0.2039	0.1756	FALSE	FALSE	FALSE	finn-b-C3_STOMACH_EXALLC	19	10525181	0.0743	NA	0.0310299	Malignant neoplasm of stomach (all cancers excluded) || id:finn-b-C3_STOMACH_EXALLC	Malignant neoplasm of stomach (all cancers excluded)	Malignant neoplasm of stomach (all cancers excluded) || ||	TRUE	igd	NA	NA	NA	NA	NA	NA	NA	19	0.015563	10525181	51874	3.18787e-20	ieu-a-12	Crohn's disease || id:ieu-a-12	TRUE	reported	igd	2	TRUE
69	rs35320439	C	T	C	T	0.0840555	0.0138	0.3104	0.2363	FALSE	FALSE	FALSE	finn-b-C3_STOMACH_EXALLC	2	242737341	0.0677	NA	0.8385	Malignant neoplasm of stomach (all cancers excluded) || id:finn-b-C3_STOMACH_EXALLC	Malignant neoplasm of stomach (all cancers excluded)	Malignant neoplasm of stomach (all cancers excluded) || ||	TRUE	igd	NA	NA	NA	NA	NA	NA	NA	2	0.0137546	242737341	51874	9.89464e-10	ieu-a-12	Crohn's disease || id:ieu-a-12	TRUE	reported	igd	2	TRUE
70	rs35730213	C	G	C	G	-0.151105	-0.1302	0.2807	0.2124	FALSE	TRUE	FALSE	finn-b-C3_STOMACH_EXALLC	1	200874229	0.0691	NA	0.0594101	Malignant neoplasm of stomach (all cancers excluded) || id:finn-b-C3_STOMACH_EXALLC	Malignant neoplasm of stomach (all cancers excluded)	Malignant neoplasm of stomach (all cancers excluded) || ||	TRUE	igd	NA	NA	NA	NA	NA	NA	NA	1	0.0138184	200874229	51874	7.8361e-28	ieu-a-12	Crohn's disease || id:ieu-a-12	TRUE	reported	igd	2	TRUE
71	rs36016881	G	A	G	A	-0.108961	-0.0899	0.1754	0.2658	FALSE	FALSE	FALSE	finn-b-C3_STOMACH_EXALLC	1	8051241	0.0642	NA	0.1613	Malignant neoplasm of stomach (all cancers excluded) || id:finn-b-C3_STOMACH_EXALLC	Malignant neoplasm of stomach (all cancers excluded)	Malignant neoplasm of stomach (all cancers excluded) || ||	TRUE	igd	NA	NA	NA	NA	NA	NA	NA	1	0.0170379	8051241	51874	1.60313e-10	ieu-a-12	Crohn's disease || id:ieu-a-12	TRUE	reported	igd	2	TRUE
72	rs3776414	G	T	G	T	0.0888353	-0.0491	0.3756	0.2984	FALSE	FALSE	FALSE	finn-b-C3_STOMACH_EXALLC	5	10689562	0.0623	NA	0.431	Malignant neoplasm of stomach (all cancers excluded) || id:finn-b-C3_STOMACH_EXALLC	Malignant neoplasm of stomach (all cancers excluded)	Malignant neoplasm of stomach (all cancers excluded) || ||	TRUE	igd	NA	NA	NA	NA	NA	NA	NA	5	0.012297	10689562	51874	5.04313e-13	ieu-a-12	Crohn's disease || id:ieu-a-12	TRUE	reported	igd	2	TRUE
73	rs3801810	A	G	A	G	0.105079	0.086	0.2337	0.1864	FALSE	FALSE	FALSE	finn-b-C3_STOMACH_EXALLC	7	26892531	0.0724	NA	0.235	Malignant neoplasm of stomach (all cancers excluded) || id:finn-b-C3_STOMACH_EXALLC	Malignant neoplasm of stomach (all cancers excluded)	Malignant neoplasm of stomach (all cancers excluded) || ||	TRUE	igd	NA	NA	NA	NA	NA	NA	NA	7	0.01402	26892531	51874	6.63285e-14	ieu-a-12	Crohn's disease || id:ieu-a-12	TRUE	reported	igd	2	TRUE
74	rs3853824	C	T	C	T	0.0813612	-0.0249	0.6385	0.5589	FALSE	FALSE	FALSE	finn-b-C3_STOMACH_EXALLC	17	54880993	0.0574	NA	0.665001	Malignant neoplasm of stomach (all cancers excluded) || id:finn-b-C3_STOMACH_EXALLC	Malignant neoplasm of stomach (all cancers excluded)	Malignant neoplasm of stomach (all cancers excluded) || ||	TRUE	igd	NA	NA	NA	NA	NA	NA	NA	17	0.0126283	54880993	51874	1.17319e-10	ieu-a-12	Crohn's disease || id:ieu-a-12	TRUE	reported	igd	2	TRUE
75	rs438475	A	G	A	G	0.159076	0.1781	0.1322	0.0859	FALSE	FALSE	FALSE	finn-b-C3_STOMACH_EXALLC	6	32186245	0.1018	NA	0.0800903	Malignant neoplasm of stomach (all cancers excluded) || id:finn-b-C3_STOMACH_EXALLC	Malignant neoplasm of stomach (all cancers excluded)	Malignant neoplasm of stomach (all cancers excluded) || ||	TRUE	igd	NA	NA	NA	NA	NA	NA	NA	6	0.0172814	32186245	51874	3.41507e-20	ieu-a-12	Crohn's disease || id:ieu-a-12	TRUE	reported	igd	2	TRUE
76	rs4703855	T	C	T	C	-0.073261	-0.1173	0.2998	0.3676	FALSE	FALSE	FALSE	finn-b-C3_STOMACH_EXALLC	5	71693899	0.0591	NA	0.0472803	Malignant neoplasm of stomach (all cancers excluded) || id:finn-b-C3_STOMACH_EXALLC	Malignant neoplasm of stomach (all cancers excluded)	Malignant neoplasm of stomach (all cancers excluded) || ||	TRUE	igd	NA	NA	NA	NA	NA	NA	NA	5	0.0132248	71693899	51874	3.03054e-08	ieu-a-12	Crohn's disease || id:ieu-a-12	TRUE	reported	igd	2	TRUE
77	rs4795397	G	A	G	A	0.132338	0.1072	0.4713	0.519	FALSE	FALSE	FALSE	finn-b-C3_STOMACH_EXALLC	17	38023745	0.0569	NA	0.0593499	Malignant neoplasm of stomach (all cancers excluded) || id:finn-b-C3_STOMACH_EXALLC	Malignant neoplasm of stomach (all cancers excluded)	Malignant neoplasm of stomach (all cancers excluded) || ||	TRUE	igd	NA	NA	NA	NA	NA	NA	NA	17	0.0120311	38023745	51874	3.83619e-28	ieu-a-12	Crohn's disease || id:ieu-a-12	TRUE	reported	igd	2	TRUE
78	rs516246	T	C	T	C	0.114576	0.0401	0.4652	0.3749	FALSE	FALSE	FALSE	finn-b-C3_STOMACH_EXALLC	19	49206172	0.0584	NA	0.4916	Malignant neoplasm of stomach (all cancers excluded) || id:finn-b-C3_STOMACH_EXALLC	Malignant neoplasm of stomach (all cancers excluded)	Malignant neoplasm of stomach (all cancers excluded) || ||	TRUE	igd	NA	NA	NA	NA	NA	NA	NA	19	0.0123121	49206172	51874	1.3277e-20	ieu-a-12	Crohn's disease || id:ieu-a-12	TRUE	reported	igd	2	TRUE
79	rs559928	C	T	C	T	0.099124	-0.0302	0.8128	0.8016	FALSE	FALSE	FALSE	finn-b-C3_STOMACH_EXALLC	11	64150370	0.0712	NA	0.6718	Malignant neoplasm of stomach (all cancers excluded) || id:finn-b-C3_STOMACH_EXALLC	Malignant neoplasm of stomach (all cancers excluded)	Malignant neoplasm of stomach (all cancers excluded) || ||	TRUE	igd	NA	NA	NA	NA	NA	NA	NA	11	0.0158237	64150370	51874	3.74524e-10	ieu-a-12	Crohn's disease || id:ieu-a-12	TRUE	reported	igd	2	TRUE
80	rs56163845	G	A	G	A	-0.091908	0.0003	0.3096	0.4144	FALSE	FALSE	FALSE	finn-b-C3_STOMACH_EXALLC	5	173373948	0.0579	NA	0.9958	Malignant neoplasm of stomach (all cancers excluded) || id:finn-b-C3_STOMACH_EXALLC	Malignant neoplasm of stomach (all cancers excluded)	Malignant neoplasm of stomach (all cancers excluded) || ||	TRUE	igd	NA	NA	NA	NA	NA	NA	NA	5	0.0134853	173373948	51874	9.3994e-12	ieu-a-12	Crohn's disease || id:ieu-a-12	TRUE	reported	igd	2	TRUE
81	rs6062496	A	G	A	G	0.120078	0.0864	0.5694	0.6463	FALSE	FALSE	FALSE	finn-b-C3_STOMACH_EXALLC	20	62329099	0.0597	NA	0.1476	Malignant neoplasm of stomach (all cancers excluded) || id:finn-b-C3_STOMACH_EXALLC	Malignant neoplasm of stomach (all cancers excluded)	Malignant neoplasm of stomach (all cancers excluded) || ||	TRUE	igd	NA	NA	NA	NA	NA	NA	NA	20	0.0124099	62329099	51874	3.81593e-22	ieu-a-12	Crohn's disease || id:ieu-a-12	TRUE	reported	igd	2	TRUE
82	rs6074022	T	C	T	C	-0.0963211	-0.0146	0.7497	0.7272	FALSE	FALSE	FALSE	finn-b-C3_STOMACH_EXALLC	20	44740196	0.0638	NA	0.819	Malignant neoplasm of stomach (all cancers excluded) || id:finn-b-C3_STOMACH_EXALLC	Malignant neoplasm of stomach (all cancers excluded)	Malignant neoplasm of stomach (all cancers excluded) || ||	TRUE	igd	NA	NA	NA	NA	NA	NA	NA	20	0.0137745	44740196	51874	2.6965e-12	ieu-a-12	Crohn's disease || id:ieu-a-12	TRUE	reported	igd	2	TRUE
83	rs6111031	T	C	T	C	-0.282366	-0.102	0.1591	0.1248	FALSE	FALSE	FALSE	finn-b-C3_STOMACH_EXALLC	20	1682037	0.0859	NA	0.2355	Malignant neoplasm of stomach (all cancers excluded) || id:finn-b-C3_STOMACH_EXALLC	Malignant neoplasm of stomach (all cancers excluded)	Malignant neoplasm of stomach (all cancers excluded) || ||	TRUE	igd	NA	NA	NA	NA	NA	NA	NA	20	0.018121	1682037	51874	9.60727e-55	ieu-a-12	Crohn's disease || id:ieu-a-12	TRUE	reported	igd	2	TRUE
84	rs61839660	T	C	T	C	0.148159	-0.1326	0.08983	0.04035	FALSE	FALSE	FALSE	finn-b-C3_STOMACH_EXALLC	10	6094697	0.1429	NA	0.3536	Malignant neoplasm of stomach (all cancers excluded) || id:finn-b-C3_STOMACH_EXALLC	Malignant neoplasm of stomach (all cancers excluded)	Malignant neoplasm of stomach (all cancers excluded) || ||	TRUE	igd	NA	NA	NA	NA	NA	NA	NA	10	0.0203346	6094697	51874	3.19227e-13	ieu-a-12	Crohn's disease || id:ieu-a-12	TRUE	reported	igd	2	TRUE
85	rs640466	C	T	C	T	-0.0758092	-0.0791	0.3739	0.37	FALSE	FALSE	FALSE	finn-b-C3_STOMACH_EXALLC	19	34670725	0.0586	NA	0.1772	Malignant neoplasm of stomach (all cancers excluded) || id:finn-b-C3_STOMACH_EXALLC	Malignant neoplasm of stomach (all cancers excluded)	Malignant neoplasm of stomach (all cancers excluded) || ||	TRUE	igd	NA	NA	NA	NA	NA	NA	NA	19	0.0124963	34670725	51874	1.30704e-09	ieu-a-12	Crohn's disease || id:ieu-a-12	TRUE	reported	igd	2	TRUE
86	rs6456426	A	C	A	C	-0.0991795	0.0596	0.4984	0.4852	FALSE	FALSE	FALSE	finn-b-C3_STOMACH_EXALLC	6	21438889	0.0567	NA	0.2932	Malignant neoplasm of stomach (all cancers excluded) || id:finn-b-C3_STOMACH_EXALLC	Malignant neoplasm of stomach (all cancers excluded)	Malignant neoplasm of stomach (all cancers excluded) || ||	TRUE	igd	NA	NA	NA	NA	NA	NA	NA	6	0.0119962	21438889	51874	1.3671e-16	ieu-a-12	Crohn's disease || id:ieu-a-12	TRUE	reported	igd	2	TRUE
87	rs6500315	G	A	G	A	0.145539	0.0347	0.7753	0.8485	FALSE	FALSE	FALSE	finn-b-C3_STOMACH_EXALLC	16	50508101	0.0796	NA	0.6627	Malignant neoplasm of stomach (all cancers excluded) || id:finn-b-C3_STOMACH_EXALLC	Malignant neoplasm of stomach (all cancers excluded)	Malignant neoplasm of stomach (all cancers excluded) || ||	TRUE	igd	NA	NA	NA	NA	NA	NA	NA	16	0.0146056	50508101	51874	2.17721e-23	ieu-a-12	Crohn's disease || id:ieu-a-12	TRUE	reported	igd	2	TRUE
88	rs6561151	A	G	A	G	0.147148	0.0406	0.2235	0.2005	FALSE	FALSE	FALSE	finn-b-C3_STOMACH_EXALLC	13	44484706	0.0707	NA	0.5657	Malignant neoplasm of stomach (all cancers excluded) || id:finn-b-C3_STOMACH_EXALLC	Malignant neoplasm of stomach (all cancers excluded)	Malignant neoplasm of stomach (all cancers excluded) || ||	TRUE	igd	NA	NA	NA	NA	NA	NA	NA	13	0.0142318	44484706	51874	4.6752e-25	ieu-a-12	Crohn's disease || id:ieu-a-12	TRUE	reported	igd	2	TRUE
89	rs6651252	C	T	C	T	-0.149029	-0.0301	0.13	0.1167	FALSE	FALSE	FALSE	finn-b-C3_STOMACH_EXALLC	8	129567181	0.089	NA	0.735501	Malignant neoplasm of stomach (all cancers excluded) || id:finn-b-C3_STOMACH_EXALLC	Malignant neoplasm of stomach (all cancers excluded)	Malignant neoplasm of stomach (all cancers excluded) || ||	TRUE	igd	NA	NA	NA	NA	NA	NA	NA	8	0.0183017	129567181	51874	3.86011e-16	ieu-a-12	Crohn's disease || id:ieu-a-12	TRUE	reported	igd	2	TRUE
90	rs6679677	A	C	A	C	-0.185152	0.1091	0.09755	0.1484	FALSE	FALSE	FALSE	finn-b-C3_STOMACH_EXALLC	1	114303808	0.0804	NA	0.1747	Malignant neoplasm of stomach (all cancers excluded) || id:finn-b-C3_STOMACH_EXALLC	Malignant neoplasm of stomach (all cancers excluded)	Malignant neoplasm of stomach (all cancers excluded) || ||	TRUE	igd	NA	NA	NA	NA	NA	NA	NA	1	0.0220556	114303808	51874	4.66659e-17	ieu-a-12	Crohn's disease || id:ieu-a-12	TRUE	reported	igd	2	TRUE
91	rs6702421	T	C	T	C	0.110194	-0.0159	0.2255	0.1677	FALSE	FALSE	FALSE	finn-b-C3_STOMACH_EXALLC	1	197559324	0.0755	NA	0.8335	Malignant neoplasm of stomach (all cancers excluded) || id:finn-b-C3_STOMACH_EXALLC	Malignant neoplasm of stomach (all cancers excluded)	Malignant neoplasm of stomach (all cancers excluded) || ||	TRUE	igd	NA	NA	NA	NA	NA	NA	NA	1	0.0141395	197559324	51874	6.52529e-15	ieu-a-12	Crohn's disease || id:ieu-a-12	TRUE	reported	igd	2	TRUE
92	rs6738394	A	G	A	G	0.0777406	-0.0127	0.4519	0.3749	FALSE	FALSE	FALSE	finn-b-C3_STOMACH_EXALLC	2	219110625	0.0585	NA	0.8276	Malignant neoplasm of stomach (all cancers excluded) || id:finn-b-C3_STOMACH_EXALLC	Malignant neoplasm of stomach (all cancers excluded)	Malignant neoplasm of stomach (all cancers excluded) || ||	TRUE	igd	NA	NA	NA	NA	NA	NA	NA	2	0.011991	219110625	51874	8.97635e-11	ieu-a-12	Crohn's disease || id:ieu-a-12	TRUE	reported	igd	2	TRUE
93	rs6738490	C	T	C	T	0.226164	0.0707	0.5274	0.4401	FALSE	FALSE	FALSE	finn-b-C3_STOMACH_EXALLC	2	234161583	0.0572	NA	0.2166	Malignant neoplasm of stomach (all cancers excluded) || id:finn-b-C3_STOMACH_EXALLC	Malignant neoplasm of stomach (all cancers excluded)	Malignant neoplasm of stomach (all cancers excluded) || ||	TRUE	igd	NA	NA	NA	NA	NA	NA	NA	2	0.0120892	234161583	51874	4.25794e-78	ieu-a-12	Crohn's disease || id:ieu-a-12	TRUE	reported	igd	2	TRUE
94	rs6740462	A	C	A	C	0.099737	-0.0277	0.7378	0.6253	FALSE	FALSE	FALSE	finn-b-C3_STOMACH_EXALLC	2	65667272	0.0587	NA	0.6369	Malignant neoplasm of stomach (all cancers excluded) || id:finn-b-C3_STOMACH_EXALLC	Malignant neoplasm of stomach (all cancers excluded)	Malignant neoplasm of stomach (all cancers excluded) || ||	TRUE	igd	NA	NA	NA	NA	NA	NA	NA	2	0.0141387	65667272	51874	1.7362e-12	ieu-a-12	Crohn's disease || id:ieu-a-12	TRUE	reported	igd	2	TRUE
95	rs6827756	C	T	C	T	-0.0789645	-0.033	0.6251	0.5333	FALSE	FALSE	FALSE	finn-b-C3_STOMACH_EXALLC	4	123184411	0.0572	NA	0.5639	Malignant neoplasm of stomach (all cancers excluded) || id:finn-b-C3_STOMACH_EXALLC	Malignant neoplasm of stomach (all cancers excluded)	Malignant neoplasm of stomach (all cancers excluded) || ||	TRUE	igd	NA	NA	NA	NA	NA	NA	NA	4	0.0125632	123184411	51874	3.27002e-10	ieu-a-12	Crohn's disease || id:ieu-a-12	TRUE	reported	igd	2	TRUE
96	rs6908425	C	T	C	T	0.103988	-0.0925	0.7843	0.7379	FALSE	FALSE	FALSE	finn-b-C3_STOMACH_EXALLC	6	20728731	0.065	NA	0.1546	Malignant neoplasm of stomach (all cancers excluded) || id:finn-b-C3_STOMACH_EXALLC	Malignant neoplasm of stomach (all cancers excluded)	Malignant neoplasm of stomach (all cancers excluded) || ||	TRUE	igd	NA	NA	NA	NA	NA	NA	NA	6	0.0150464	20728731	51874	4.80839e-12	ieu-a-12	Crohn's disease || id:ieu-a-12	TRUE	reported	igd	2	TRUE
97	rs7015630	C	T	C	T	-0.0842498	-0.0765	0.2657	0.2719	FALSE	FALSE	FALSE	finn-b-C3_STOMACH_EXALLC	8	90875918	0.064	NA	0.232	Malignant neoplasm of stomach (all cancers excluded) || id:finn-b-C3_STOMACH_EXALLC	Malignant neoplasm of stomach (all cancers excluded)	Malignant neoplasm of stomach (all cancers excluded) || ||	TRUE	igd	NA	NA	NA	NA	NA	NA	NA	8	0.0137523	90875918	51874	8.99974e-10	ieu-a-12	Crohn's disease || id:ieu-a-12	TRUE	reported	igd	2	TRUE
98	rs7085798	A	C	A	C	-0.174348	0.0045	0.5176	0.5287	FALSE	FALSE	FALSE	finn-b-C3_STOMACH_EXALLC	10	101288347	0.0569	NA	0.9372	Malignant neoplasm of stomach (all cancers excluded) || id:finn-b-C3_STOMACH_EXALLC	Malignant neoplasm of stomach (all cancers excluded)	Malignant neoplasm of stomach (all cancers excluded) || ||	TRUE	igd	NA	NA	NA	NA	NA	NA	NA	10	0.0120372	101288347	51874	1.52651e-47	ieu-a-12	Crohn's disease || id:ieu-a-12	TRUE	reported	igd	2	TRUE
99	rs71624119	A	G	A	G	-0.0923221	-0.0504	0.2422	0.169	FALSE	FALSE	FALSE	finn-b-C3_STOMACH_EXALLC	5	55440730	0.0761	NA	0.5082	Malignant neoplasm of stomach (all cancers excluded) || id:finn-b-C3_STOMACH_EXALLC	Malignant neoplasm of stomach (all cancers excluded)	Malignant neoplasm of stomach (all cancers excluded) || ||	TRUE	igd	NA	NA	NA	NA	NA	NA	NA	5	0.0149485	55440730	51874	6.574e-10	ieu-a-12	Crohn's disease || id:ieu-a-12	TRUE	reported	igd	2	TRUE
100	rs7194886	T	C	T	C	-0.226986	-0.0322	0.4357	0.4885	FALSE	FALSE	FALSE	finn-b-C3_STOMACH_EXALLC	16	50725193	0.057	NA	0.5727	Malignant neoplasm of stomach (all cancers excluded) || id:finn-b-C3_STOMACH_EXALLC	Malignant neoplasm of stomach (all cancers excluded)	Malignant neoplasm of stomach (all cancers excluded) || ||	TRUE	igd	NA	NA	NA	NA	NA	NA	NA	16	0.0121749	50725193	51874	1.4184e-77	ieu-a-12	Crohn's disease || id:ieu-a-12	TRUE	reported	igd	2	TRUE
101	rs7236492	T	C	T	C	-0.0996611	-0.0384	0.1537	0.1991	FALSE	FALSE	FALSE	finn-b-C3_STOMACH_EXALLC	18	77220616	0.0714	NA	0.5904	Malignant neoplasm of stomach (all cancers excluded) || id:finn-b-C3_STOMACH_EXALLC	Malignant neoplasm of stomach (all cancers excluded)	Malignant neoplasm of stomach (all cancers excluded) || ||	TRUE	igd	NA	NA	NA	NA	NA	NA	NA	18	0.017342	77220616	51874	9.09452e-09	ieu-a-12	Crohn's disease || id:ieu-a-12	TRUE	reported	igd	2	TRUE
102	rs72727394	T	C	T	C	0.103233	-0.1674	0.2007	0.205	FALSE	FALSE	FALSE	finn-b-C3_STOMACH_EXALLC	15	38847022	0.0706	NA	0.0176498	Malignant neoplasm of stomach (all cancers excluded) || id:finn-b-C3_STOMACH_EXALLC	Malignant neoplasm of stomach (all cancers excluded)	Malignant neoplasm of stomach (all cancers excluded) || ||	TRUE	igd	NA	NA	NA	NA	NA	NA	NA	15	0.0149661	38847022	51874	5.28202e-12	ieu-a-12	Crohn's disease || id:ieu-a-12	TRUE	reported	igd	2	TRUE
103	rs727563	T	C	T	C	-0.0921252	0.0403	0.7973	0.7339	FALSE	FALSE	FALSE	finn-b-C3_STOMACH_EXALLC	22	41867377	0.0641	NA	0.5291	Malignant neoplasm of stomach (all cancers excluded) || id:finn-b-C3_STOMACH_EXALLC	Malignant neoplasm of stomach (all cancers excluded)	Malignant neoplasm of stomach (all cancers excluded) || ||	TRUE	igd	NA	NA	NA	NA	NA	NA	NA	22	0.014461	41867377	51874	1.88274e-10	ieu-a-12	Crohn's disease || id:ieu-a-12	TRUE	reported	igd	2	TRUE
104	rs7438704	G	A	G	A	0.0839019	0.1371	0.6435	0.5693	FALSE	FALSE	FALSE	finn-b-C3_STOMACH_EXALLC	4	48363245	0.0572	NA	0.01656	Malignant neoplasm of stomach (all cancers excluded) || id:finn-b-C3_STOMACH_EXALLC	Malignant neoplasm of stomach (all cancers excluded)	Malignant neoplasm of stomach (all cancers excluded) || ||	TRUE	igd	NA	NA	NA	NA	NA	NA	NA	4	0.0126601	48363245	51874	3.41979e-11	ieu-a-12	Crohn's disease || id:ieu-a-12	TRUE	reported	igd	2	TRUE
105	rs7517847	G	T	G	T	-0.335814	0.0486	0.4352	0.4417	FALSE	FALSE	FALSE	finn-b-C3_STOMACH_EXALLC	1	67681669	0.0571	NA	0.3949	Malignant neoplasm of stomach (all cancers excluded) || id:finn-b-C3_STOMACH_EXALLC	Malignant neoplasm of stomach (all cancers excluded)	Malignant neoplasm of stomach (all cancers excluded) || ||	TRUE	igd	NA	NA	NA	NA	NA	NA	NA	1	0.0124758	67681669	51874	1.37721e-159	ieu-a-12	Crohn's disease || id:ieu-a-12	TRUE	reported	igd	2	TRUE
106	rs7608910	G	A	G	A	0.120609	-0.0336	0.3909	0.3683	FALSE	FALSE	FALSE	finn-b-C3_STOMACH_EXALLC	2	61204856	0.0587	NA	0.567799	Malignant neoplasm of stomach (all cancers excluded) || id:finn-b-C3_STOMACH_EXALLC	Malignant neoplasm of stomach (all cancers excluded)	Malignant neoplasm of stomach (all cancers excluded) || ||	TRUE	igd	NA	NA	NA	NA	NA	NA	NA	2	0.0121405	61204856	51874	2.94917e-23	ieu-a-12	Crohn's disease || id:ieu-a-12	TRUE	reported	igd	2	TRUE
107	rs76906269	G	A	G	A	0.394341	0.1895	0.01883	0.006605	FALSE	FALSE	FALSE	finn-b-C3_STOMACH_EXALLC	12	40607709	0.3424	NA	0.58	Malignant neoplasm of stomach (all cancers excluded) || id:finn-b-C3_STOMACH_EXALLC	Malignant neoplasm of stomach (all cancers excluded)	Malignant neoplasm of stomach (all cancers excluded) || ||	TRUE	igd	NA	NA	NA	NA	NA	NA	NA	12	0.0370279	40607709	51874	1.74703e-26	ieu-a-12	Crohn's disease || id:ieu-a-12	TRUE	reported	igd	2	TRUE
108	rs7711427	C	A	C	A	0.24803	0.0422	0.613	0.5671	FALSE	FALSE	FALSE	finn-b-C3_STOMACH_EXALLC	5	40417841	0.0574	NA	0.4624	Malignant neoplasm of stomach (all cancers excluded) || id:finn-b-C3_STOMACH_EXALLC	Malignant neoplasm of stomach (all cancers excluded)	Malignant neoplasm of stomach (all cancers excluded) || ||	TRUE	igd	TRUE	rs7711427	rs2371720	A	C	C	T	5	0.0124713	40414886	51874	5.16535e-88	ieu-a-12	Crohn's disease || id:ieu-a-12	TRUE	reported	igd	2	TRUE
109	rs7773324	A	G	A	G	0.078744	0.0835	0.6002	0.5531	FALSE	FALSE	FALSE	finn-b-C3_STOMACH_EXALLC	6	382559	0.0574	NA	0.1454	Malignant neoplasm of stomach (all cancers excluded) || id:finn-b-C3_STOMACH_EXALLC	Malignant neoplasm of stomach (all cancers excluded)	Malignant neoplasm of stomach (all cancers excluded) || ||	TRUE	igd	NA	NA	NA	NA	NA	NA	NA	6	0.012909	382559	51874	1.06106e-09	ieu-a-12	Crohn's disease || id:ieu-a-12	TRUE	reported	igd	2	TRUE
110	rs7786444	T	C	T	C	0.112085	0.0281	0.1163	0.07193	FALSE	FALSE	FALSE	finn-b-C3_STOMACH_EXALLC	7	28154384	0.1087	NA	0.7958	Malignant neoplasm of stomach (all cancers excluded) || id:finn-b-C3_STOMACH_EXALLC	Malignant neoplasm of stomach (all cancers excluded)	Malignant neoplasm of stomach (all cancers excluded) || ||	TRUE	igd	NA	NA	NA	NA	NA	NA	NA	7	0.0183382	28154384	51874	9.83354e-10	ieu-a-12	Crohn's disease || id:ieu-a-12	TRUE	reported	igd	2	TRUE
111	rs77981966	T	C	T	C	0.182656	0.218	0.07271	0.03314	FALSE	FALSE	FALSE	finn-b-C3_STOMACH_EXALLC	2	43777964	0.158	NA	0.1675	Malignant neoplasm of stomach (all cancers excluded) || id:finn-b-C3_STOMACH_EXALLC	Malignant neoplasm of stomach (all cancers excluded)	Malignant neoplasm of stomach (all cancers excluded) || ||	TRUE	igd	NA	NA	NA	NA	NA	NA	NA	2	0.0222451	43777964	51874	2.1923e-16	ieu-a-12	Crohn's disease || id:ieu-a-12	TRUE	reported	igd	2	TRUE
112	rs780094	C	T	C	T	-0.116483	-0.0007	0.6051	0.6431	FALSE	FALSE	FALSE	finn-b-C3_STOMACH_EXALLC	2	27741237	0.0594	NA	0.9905	Malignant neoplasm of stomach (all cancers excluded) || id:finn-b-C3_STOMACH_EXALLC	Malignant neoplasm of stomach (all cancers excluded)	Malignant neoplasm of stomach (all cancers excluded) || ||	TRUE	igd	NA	NA	NA	NA	NA	NA	NA	2	0.0120611	27741237	51874	4.55722e-22	ieu-a-12	Crohn's disease || id:ieu-a-12	TRUE	reported	igd	2	TRUE
113	rs7848647	C	T	C	T	0.141308	0.0687	0.6746	0.6945	FALSE	FALSE	FALSE	finn-b-C3_STOMACH_EXALLC	9	117569046	0.0615	NA	0.2646	Malignant neoplasm of stomach (all cancers excluded) || id:finn-b-C3_STOMACH_EXALLC	Malignant neoplasm of stomach (all cancers excluded)	Malignant neoplasm of stomach (all cancers excluded) || ||	TRUE	igd	NA	NA	NA	NA	NA	NA	NA	9	0.0129961	117569046	51874	1.54846e-27	ieu-a-12	Crohn's disease || id:ieu-a-12	TRUE	reported	igd	2	TRUE
114	rs7969592	G	A	G	A	-0.0731898	0.0208	0.4746	0.3815	FALSE	FALSE	FALSE	finn-b-C3_STOMACH_EXALLC	12	68579649	0.0585	NA	0.7217	Malignant neoplasm of stomach (all cancers excluded) || id:finn-b-C3_STOMACH_EXALLC	Malignant neoplasm of stomach (all cancers excluded)	Malignant neoplasm of stomach (all cancers excluded) || ||	TRUE	igd	NA	NA	NA	NA	NA	NA	NA	12	0.011991	68579649	51874	1.03612e-09	ieu-a-12	Crohn's disease || id:ieu-a-12	TRUE	reported	igd	2	TRUE
115	rs79980175	C	A	C	A	-0.134258	-0.1161	0.136	0.1805	FALSE	FALSE	FALSE	finn-b-C3_STOMACH_EXALLC	5	40530242	0.0742	NA	0.1178	Malignant neoplasm of stomach (all cancers excluded) || id:finn-b-C3_STOMACH_EXALLC	Malignant neoplasm of stomach (all cancers excluded)	Malignant neoplasm of stomach (all cancers excluded) || ||	TRUE	igd	TRUE	rs79980175	rs112856973	C	A	C	T	5	0.0182147	40521892	51874	1.69551e-13	ieu-a-12	Crohn's disease || id:ieu-a-12	TRUE	reported	igd	2	TRUE
116	rs915286	A	G	A	G	0.066645	-0.0752	0.5488	0.4705	FALSE	FALSE	FALSE	finn-b-C3_STOMACH_EXALLC	13	40695992	0.0571	NA	0.1879	Malignant neoplasm of stomach (all cancers excluded) || id:finn-b-C3_STOMACH_EXALLC	Malignant neoplasm of stomach (all cancers excluded)	Malignant neoplasm of stomach (all cancers excluded) || ||	TRUE	igd	NA	NA	NA	NA	NA	NA	NA	13	0.0119709	40695992	51874	2.5875e-08	ieu-a-12	Crohn's disease || id:ieu-a-12	TRUE	reported	igd	2	TRUE
117	rs9264942	C	T	C	T	0.150794	0.0405	0.3529	0.2738	FALSE	FALSE	FALSE	finn-b-C3_STOMACH_EXALLC	6	31274380	0.0635	NA	0.523801	Malignant neoplasm of stomach (all cancers excluded) || id:finn-b-C3_STOMACH_EXALLC	Malignant neoplasm of stomach (all cancers excluded)	Malignant neoplasm of stomach (all cancers excluded) || ||	TRUE	igd	NA	NA	NA	NA	NA	NA	NA	6	0.0128298	31274380	51874	6.77798e-32	ieu-a-12	Crohn's disease || id:ieu-a-12	TRUE	reported	igd	2	TRUE
118	rs9457247	T	C	T	C	0.123663	-0.0049	0.5398	0.4885	FALSE	FALSE	FALSE	finn-b-C3_STOMACH_EXALLC	6	167392174	0.0569	NA	0.9314	Malignant neoplasm of stomach (all cancers excluded) || id:finn-b-C3_STOMACH_EXALLC	Malignant neoplasm of stomach (all cancers excluded)	Malignant neoplasm of stomach (all cancers excluded) || ||	TRUE	igd	NA	NA	NA	NA	NA	NA	NA	6	0.0124045	167392174	51874	2.07922e-23	ieu-a-12	Crohn's disease || id:ieu-a-12	TRUE	reported	igd	2	TRUE
119	rs9491892	G	T	G	T	0.137869	0.1231	0.1496	0.1482	FALSE	FALSE	FALSE	finn-b-C3_STOMACH_EXALLC	6	128280358	0.081	NA	0.1284	Malignant neoplasm of stomach (all cancers excluded) || id:finn-b-C3_STOMACH_EXALLC	Malignant neoplasm of stomach (all cancers excluded)	Malignant neoplasm of stomach (all cancers excluded) || ||	TRUE	igd	NA	NA	NA	NA	NA	NA	NA	6	0.0163762	128280358	51874	3.80102e-17	ieu-a-12	Crohn's disease || id:ieu-a-12	TRUE	reported	igd	2	TRUE
120	rs9494844	A	C	A	C	-0.088944	-0.0113	0.2519	0.33	FALSE	FALSE	FALSE	finn-b-C3_STOMACH_EXALLC	6	137983469	0.0606	NA	0.8517	Malignant neoplasm of stomach (all cancers excluded) || id:finn-b-C3_STOMACH_EXALLC	Malignant neoplasm of stomach (all cancers excluded)	Malignant neoplasm of stomach (all cancers excluded) || ||	TRUE	igd	NA	NA	NA	NA	NA	NA	NA	6	0.0142376	137983469	51874	4.18071e-10	ieu-a-12	Crohn's disease || id:ieu-a-12	TRUE	reported	igd	2	TRUE
121	rs9554587	G	A	G	A	-0.0951561	0.0956	0.2242	0.1322	FALSE	FALSE	FALSE	finn-b-C3_STOMACH_EXALLC	13	100040654	0.0828	NA	0.2478	Malignant neoplasm of stomach (all cancers excluded) || id:finn-b-C3_STOMACH_EXALLC	Malignant neoplasm of stomach (all cancers excluded)	Malignant neoplasm of stomach (all cancers excluded) || ||	TRUE	igd	NA	NA	NA	NA	NA	NA	NA	13	0.0146501	100040654	51874	8.28896e-11	ieu-a-12	Crohn's disease || id:ieu-a-12	TRUE	reported	igd	2	TRUE
122	rs9594766	A	G	A	G	-0.0735547	-0.0077	0.5294	0.615	FALSE	FALSE	FALSE	finn-b-C3_STOMACH_EXALLC	13	43040043	0.0583	NA	0.8946	Malignant neoplasm of stomach (all cancers excluded) || id:finn-b-C3_STOMACH_EXALLC	Malignant neoplasm of stomach (all cancers excluded)	Malignant neoplasm of stomach (all cancers excluded) || ||	TRUE	igd	NA	NA	NA	NA	NA	NA	NA	13	0.0121434	43040043	51874	1.38526e-09	ieu-a-12	Crohn's disease || id:ieu-a-12	TRUE	reported	igd	2	TRUE
123	rs9889296	A	G	A	G	-0.143097	0.053	0.2723	0.3365	FALSE	FALSE	FALSE	finn-b-C3_STOMACH_EXALLC	17	32570547	0.06	NA	0.377	Malignant neoplasm of stomach (all cancers excluded) || id:finn-b-C3_STOMACH_EXALLC	Malignant neoplasm of stomach (all cancers excluded)	Malignant neoplasm of stomach (all cancers excluded) || ||	TRUE	igd	NA	NA	NA	NA	NA	NA	NA	17	0.0137815	32570547	51874	2.95665e-25	ieu-a-12	Crohn's disease || id:ieu-a-12	TRUE	reported	igd	2	TRUE

## Sheet: MS
	SNP	effect_allele.exposure	other_allele.exposure	effect_allele.outcome	other_allele.outcome	beta.exposure	beta.outcome	eaf.exposure	eaf.outcome	remove	palindromic	ambiguous	id.outcome	chr	pos	se.outcome	samplesize.outcome	pval.outcome	outcome	originalname.outcome	outcome.deprecated	mr_keep.outcome	data_source.outcome	proxy.outcome	target_snp.outcome	proxy_snp.outcome	target_a1.outcome	target_a2.outcome	proxy_a1.outcome	proxy_a2.outcome	pval.exposure	chr.exposure	pos.exposure	samplesize.exposure	se.exposure	id.exposure	exposure	mr_keep.exposure	pval_origin.exposure	data_source.exposure	action	mr_keep
47	rs1014486	C	T	C	T	0.10075	0.0073	0.4335	0.4161	FALSE	FALSE	FALSE	finn-b-C3_STOMACH_EXALLC	3	159691112	0.0578	NA	0.8994	Malignant neoplasm of stomach (all cancers excluded) || id:finn-b-C3_STOMACH_EXALLC	Malignant neoplasm of stomach (all cancers excluded)	Malignant neoplasm of stomach (all cancers excluded) || ||	TRUE	igd	NA	NA	NA	NA	NA	NA	NA	1.16001e-09	3	159691112	38589	0.0165979	ieu-a-1025	Multiple sclerosis || id:ieu-a-1025	TRUE	reported	igd	2	TRUE
48	rs1021156	C	T	C	T	-0.115113	0.0751	0.7575	0.7323	FALSE	FALSE	FALSE	finn-b-C3_STOMACH_EXALLC	8	79575804	0.0644	NA	0.2435	Malignant neoplasm of stomach (all cancers excluded) || id:finn-b-C3_STOMACH_EXALLC	Malignant neoplasm of stomach (all cancers excluded)	Malignant neoplasm of stomach (all cancers excluded) || ||	TRUE	igd	NA	NA	NA	NA	NA	NA	NA	5.60003e-10	8	79575804	38589	0.0186355	ieu-a-1025	Multiple sclerosis || id:ieu-a-1025	TRUE	reported	igd	2	TRUE
49	rs10420809	T	C	T	C	0.121332	0.0176	0.7288	0.7491	FALSE	FALSE	FALSE	finn-b-C3_STOMACH_EXALLC	19	10727014	0.066	NA	0.79	Malignant neoplasm of stomach (all cancers excluded) || id:finn-b-C3_STOMACH_EXALLC	Malignant neoplasm of stomach (all cancers excluded)	Malignant neoplasm of stomach (all cancers excluded) || ||	TRUE	igd	NA	NA	NA	NA	NA	NA	NA	7.95994e-09	19	10727014	38589	0.0210163	ieu-a-1025	Multiple sclerosis || id:ieu-a-1025	TRUE	reported	igd	2	TRUE
50	rs1077667	T	C	T	C	-0.151862	-0.0422	0.2142	0.3146	FALSE	FALSE	FALSE	finn-b-C3_STOMACH_EXALLC	19	6668972	0.0622	NA	0.497	Malignant neoplasm of stomach (all cancers excluded) || id:finn-b-C3_STOMACH_EXALLC	Malignant neoplasm of stomach (all cancers excluded)	Malignant neoplasm of stomach (all cancers excluded) || ||	TRUE	igd	NA	NA	NA	NA	NA	NA	NA	3.53997e-13	19	6668972	38589	0.0208049	ieu-a-1025	Multiple sclerosis || id:ieu-a-1025	TRUE	reported	igd	2	TRUE
51	rs11052877	G	A	G	A	0.0998453	-0.0788	0.3642	0.4099	FALSE	FALSE	FALSE	finn-b-C3_STOMACH_EXALLC	12	9905690	0.0579	NA	0.1738	Malignant neoplasm of stomach (all cancers excluded) || id:finn-b-C3_STOMACH_EXALLC	Malignant neoplasm of stomach (all cancers excluded)	Malignant neoplasm of stomach (all cancers excluded) || ||	TRUE	igd	NA	NA	NA	NA	NA	NA	NA	5.36995e-09	12	9905690	38589	0.0170901	ieu-a-1025	Multiple sclerosis || id:ieu-a-1025	TRUE	reported	igd	2	TRUE
52	rs11154801	A	C	A	C	0.102557	0.0608	0.366	0.3293	FALSE	FALSE	FALSE	finn-b-C3_STOMACH_EXALLC	6	135739355	0.0608	NA	0.3177	Malignant neoplasm of stomach (all cancers excluded) || id:finn-b-C3_STOMACH_EXALLC	Malignant neoplasm of stomach (all cancers excluded)	Malignant neoplasm of stomach (all cancers excluded) || ||	TRUE	igd	NA	NA	NA	NA	NA	NA	NA	2.35001e-09	6	135739355	38589	0.0170438	ieu-a-1025	Multiple sclerosis || id:ieu-a-1025	TRUE	reported	igd	2	TRUE
53	rs11172342	T	G	T	G	-0.121332	0.0329	0.3298	0.3489	FALSE	FALSE	FALSE	finn-b-C3_STOMACH_EXALLC	12	58187758	0.06	NA	0.5833	Malignant neoplasm of stomach (all cancers excluded) || id:finn-b-C3_STOMACH_EXALLC	Malignant neoplasm of stomach (all cancers excluded)	Malignant neoplasm of stomach (all cancers excluded) || ||	TRUE	igd	NA	NA	NA	NA	NA	NA	NA	9.46019e-12	12	58187758	38589	0.0178497	ieu-a-1025	Multiple sclerosis || id:ieu-a-1025	TRUE	reported	igd	2	TRUE
54	rs1131265	C	G	C	G	0.173953	0.0037	0.8037	0.872	FALSE	TRUE	FALSE	finn-b-C3_STOMACH_EXALLC	3	119222456	0.085	NA	0.9654	Malignant neoplasm of stomach (all cancers excluded) || id:finn-b-C3_STOMACH_EXALLC	Malignant neoplasm of stomach (all cancers excluded)	Malignant neoplasm of stomach (all cancers excluded) || ||	TRUE	igd	NA	NA	NA	NA	NA	NA	NA	1.97015e-15	3	119222456	38589	0.0220662	ieu-a-1025	Multiple sclerosis || id:ieu-a-1025	TRUE	reported	igd	2	TRUE
55	rs115266049	A	G	A	G	0.387301	0.1156	0.0121	0.01306	FALSE	FALSE	FALSE	finn-b-C3_STOMACH_EXALLC	6	30431011	0.2415	NA	0.6321	Malignant neoplasm of stomach (all cancers excluded) || id:finn-b-C3_STOMACH_EXALLC	Malignant neoplasm of stomach (all cancers excluded)	Malignant neoplasm of stomach (all cancers excluded) || ||	TRUE	igd	NA	NA	NA	NA	NA	NA	NA	2.37001e-09	6	30431011	38589	0.0649399	ieu-a-1025	Multiple sclerosis || id:ieu-a-1025	TRUE	reported	igd	2	TRUE
56	rs11554159	A	G	A	G	-0.1415	-0.116	0.2697	0.2505	FALSE	FALSE	FALSE	finn-b-C3_STOMACH_EXALLC	19	18285944	0.0655	NA	0.0766302	Malignant neoplasm of stomach (all cancers excluded) || id:finn-b-C3_STOMACH_EXALLC	Malignant neoplasm of stomach (all cancers excluded)	Malignant neoplasm of stomach (all cancers excluded) || ||	TRUE	igd	NA	NA	NA	NA	NA	NA	NA	2.57988e-13	19	18285944	38589	0.0192663	ieu-a-1025	Multiple sclerosis || id:ieu-a-1025	TRUE	reported	igd	2	TRUE
57	rs115985474	T	C	T	C	-0.251537	-0.2141	0.0337	0.06378	FALSE	FALSE	FALSE	finn-b-C3_STOMACH_EXALLC	6	30055179	0.1161	NA	0.0652499	Malignant neoplasm of stomach (all cancers excluded) || id:finn-b-C3_STOMACH_EXALLC	Malignant neoplasm of stomach (all cancers excluded)	Malignant neoplasm of stomach (all cancers excluded) || ||	TRUE	igd	NA	NA	NA	NA	NA	NA	NA	4.34e-08	6	30055179	38589	0.0459673	ieu-a-1025	Multiple sclerosis || id:ieu-a-1025	TRUE	reported	igd	2	TRUE
58	rs11865086	A	C	A	C	-0.0934903	-0.0538	0.4376	0.4361	FALSE	FALSE	FALSE	finn-b-C3_STOMACH_EXALLC	16	30134656	0.0574	NA	0.3486	Malignant neoplasm of stomach (all cancers excluded) || id:finn-b-C3_STOMACH_EXALLC	Malignant neoplasm of stomach (all cancers excluded)	Malignant neoplasm of stomach (all cancers excluded) || ||	TRUE	igd	TRUE	rs11865086	rs28529403	A	C	C	T	1.76999e-08	16	30130493	38589	0.0164939	ieu-a-1025	Multiple sclerosis || id:ieu-a-1025	TRUE	reported	igd	2	TRUE
59	rs12087340	T	C	T	C	0.19721	0.003	0.0867	0.06947	FALSE	FALSE	FALSE	finn-b-C3_STOMACH_EXALLC	1	85746993	0.1118	NA	0.9788	Malignant neoplasm of stomach (all cancers excluded) || id:finn-b-C3_STOMACH_EXALLC	Malignant neoplasm of stomach (all cancers excluded)	Malignant neoplasm of stomach (all cancers excluded) || ||	TRUE	igd	NA	NA	NA	NA	NA	NA	NA	5.12979e-12	1	85746993	38589	0.0286886	ieu-a-1025	Multiple sclerosis || id:ieu-a-1025	TRUE	reported	igd	2	TRUE
60	rs12210359	T	C	T	C	-0.381855	0.1306	0.059	0.05569	FALSE	FALSE	FALSE	finn-b-C3_STOMACH_EXALLC	6	29966896	0.1244	NA	0.2937	Malignant neoplasm of stomach (all cancers excluded) || id:finn-b-C3_STOMACH_EXALLC	Malignant neoplasm of stomach (all cancers excluded)	Malignant neoplasm of stomach (all cancers excluded) || ||	TRUE	igd	NA	NA	NA	NA	NA	NA	NA	4.93969e-24	6	29966896	38589	0.0377394	ieu-a-1025	Multiple sclerosis || id:ieu-a-1025	TRUE	reported	igd	2	TRUE
61	rs12296430	C	G	C	G	0.128393	0.0202	0.189	0.1982	FALSE	TRUE	FALSE	finn-b-C3_STOMACH_EXALLC	12	6503500	0.0722	NA	0.779701	Malignant neoplasm of stomach (all cancers excluded) || id:finn-b-C3_STOMACH_EXALLC	Malignant neoplasm of stomach (all cancers excluded)	Malignant neoplasm of stomach (all cancers excluded) || ||	TRUE	igd	NA	NA	NA	NA	NA	NA	NA	3.62001e-10	12	6503500	38589	0.0204191	ieu-a-1025	Multiple sclerosis || id:ieu-a-1025	TRUE	reported	igd	2	TRUE
62	rs12927355	T	C	T	C	-0.193097	0.0938	0.3221	0.304	FALSE	FALSE	FALSE	finn-b-C3_STOMACH_EXALLC	16	11194771	0.0621	NA	0.1309	Malignant neoplasm of stomach (all cancers excluded) || id:finn-b-C3_STOMACH_EXALLC	Malignant neoplasm of stomach (all cancers excluded)	Malignant neoplasm of stomach (all cancers excluded) || ||	TRUE	igd	NA	NA	NA	NA	NA	NA	NA	8.1903e-27	16	11194771	38589	0.018079	ieu-a-1025	Multiple sclerosis || id:ieu-a-1025	TRUE	reported	igd	2	TRUE
63	rs1359062	G	C	G	C	-0.162119	0.0874	0.1836	0.1449	FALSE	TRUE	FALSE	finn-b-C3_STOMACH_EXALLC	1	192541472	0.0802	NA	0.2756	Malignant neoplasm of stomach (all cancers excluded) || id:finn-b-C3_STOMACH_EXALLC	Malignant neoplasm of stomach (all cancers excluded)	Malignant neoplasm of stomach (all cancers excluded) || ||	TRUE	igd	NA	NA	NA	NA	NA	NA	NA	1.83992e-13	1	192541472	38589	0.0221213	ieu-a-1025	Multiple sclerosis || id:ieu-a-1025	TRUE	reported	igd	2	TRUE
64	rs17066096	G	A	G	A	0.131028	0.0386	0.2294	0.1948	FALSE	FALSE	FALSE	finn-b-C3_STOMACH_EXALLC	6	137452908	0.0715	NA	0.5888	Malignant neoplasm of stomach (all cancers excluded) || id:finn-b-C3_STOMACH_EXALLC	Malignant neoplasm of stomach (all cancers excluded)	Malignant neoplasm of stomach (all cancers excluded) || ||	TRUE	igd	NA	NA	NA	NA	NA	NA	NA	5.91017e-12	6	137452908	38589	0.0190212	ieu-a-1025	Multiple sclerosis || id:ieu-a-1025	TRUE	reported	igd	2	TRUE
65	rs1800693	C	T	C	T	0.134531	0.0716	0.3979	0.4165	FALSE	FALSE	FALSE	finn-b-C3_STOMACH_EXALLC	12	6440009	0.0576	NA	0.214	Malignant neoplasm of stomach (all cancers excluded) || id:finn-b-C3_STOMACH_EXALLC	Malignant neoplasm of stomach (all cancers excluded)	Malignant neoplasm of stomach (all cancers excluded) || ||	TRUE	igd	NA	NA	NA	NA	NA	NA	NA	6.9199e-16	12	6440009	38589	0.016723	ieu-a-1025	Multiple sclerosis || id:ieu-a-1025	TRUE	reported	igd	2	TRUE
66	rs1813375	T	G	T	G	0.143234	0.0391	0.4695	0.4257	FALSE	FALSE	FALSE	finn-b-C3_STOMACH_EXALLC	3	28078571	0.0573	NA	0.4955	Malignant neoplasm of stomach (all cancers excluded) || id:finn-b-C3_STOMACH_EXALLC	Malignant neoplasm of stomach (all cancers excluded)	Malignant neoplasm of stomach (all cancers excluded) || ||	TRUE	igd	NA	NA	NA	NA	NA	NA	NA	5.75043e-18	3	28078571	38589	0.0165781	ieu-a-1025	Multiple sclerosis || id:ieu-a-1025	TRUE	reported	igd	2	TRUE
67	rs2104286	C	T	C	T	-0.189794	-0.0765	0.2785	0.2104	FALSE	FALSE	FALSE	finn-b-C3_STOMACH_EXALLC	10	6099045	0.0697	NA	0.2724	Malignant neoplasm of stomach (all cancers excluded) || id:finn-b-C3_STOMACH_EXALLC	Malignant neoplasm of stomach (all cancers excluded)	Malignant neoplasm of stomach (all cancers excluded) || ||	TRUE	igd	NA	NA	NA	NA	NA	NA	NA	7.61027e-23	10	6099045	38589	0.0194055	ieu-a-1025	Multiple sclerosis || id:ieu-a-1025	TRUE	reported	igd	2	TRUE
68	rs212405	T	A	T	A	0.139762	-0.0041	0.6228	0.7022	FALSE	TRUE	FALSE	finn-b-C3_STOMACH_EXALLC	6	159470559	0.0622	NA	0.9474	Malignant neoplasm of stomach (all cancers excluded) || id:finn-b-C3_STOMACH_EXALLC	Malignant neoplasm of stomach (all cancers excluded)	Malignant neoplasm of stomach (all cancers excluded) || ||	TRUE	igd	NA	NA	NA	NA	NA	NA	NA	1.42988e-15	6	159470559	38589	0.017738	ieu-a-1025	Multiple sclerosis || id:ieu-a-1025	TRUE	reported	igd	2	TRUE
69	rs2857700	C	T	C	T	-0.681075	-0.1012	0.8685	0.8751	FALSE	FALSE	FALSE	finn-b-C3_STOMACH_EXALLC	6	31572481	0.0861	NA	0.2396	Malignant neoplasm of stomach (all cancers excluded) || id:finn-b-C3_STOMACH_EXALLC	Malignant neoplasm of stomach (all cancers excluded)	Malignant neoplasm of stomach (all cancers excluded) || ||	TRUE	igd	NA	NA	NA	NA	NA	NA	NA	1e-200	6	31572481	38589	0.0223316	ieu-a-1025	Multiple sclerosis || id:ieu-a-1025	TRUE	reported	igd	2	TRUE
70	rs3129727	T	C	T	C	-0.640801	-0.2374	0.0232	0.01209	FALSE	FALSE	FALSE	finn-b-C3_STOMACH_EXALLC	6	32679690	0.2489	NA	0.3401	Malignant neoplasm of stomach (all cancers excluded) || id:finn-b-C3_STOMACH_EXALLC	Malignant neoplasm of stomach (all cancers excluded)	Malignant neoplasm of stomach (all cancers excluded) || ||	TRUE	igd	NA	NA	NA	NA	NA	NA	NA	6.85015e-25	6	32679690	38589	0.0622141	ieu-a-1025	Multiple sclerosis || id:ieu-a-1025	TRUE	reported	igd	2	TRUE
71	rs34383631	T	C	T	C	0.105261	0.089	0.3961	0.2841	FALSE	FALSE	FALSE	finn-b-C3_STOMACH_EXALLC	11	60793330	0.0628	NA	0.1563	Malignant neoplasm of stomach (all cancers excluded) || id:finn-b-C3_STOMACH_EXALLC	Malignant neoplasm of stomach (all cancers excluded)	Malignant neoplasm of stomach (all cancers excluded) || ||	TRUE	igd	NA	NA	NA	NA	NA	NA	NA	5.68997e-10	11	60793330	38589	0.0167604	ieu-a-1025	Multiple sclerosis || id:ieu-a-1025	TRUE	reported	igd	2	TRUE
72	rs3748817	C	T	C	T	-0.129272	-0.0813	0.3588	0.3701	FALSE	FALSE	FALSE	finn-b-C3_STOMACH_EXALLC	1	2525665	0.0588	NA	0.167	Malignant neoplasm of stomach (all cancers excluded) || id:finn-b-C3_STOMACH_EXALLC	Malignant neoplasm of stomach (all cancers excluded)	Malignant neoplasm of stomach (all cancers excluded) || ||	TRUE	igd	NA	NA	NA	NA	NA	NA	NA	1.33015e-12	1	2525665	38589	0.0181572	ieu-a-1025	Multiple sclerosis || id:ieu-a-1025	TRUE	reported	igd	2	TRUE
73	rs41286801	T	C	T	C	0.181488	0.0488	0.1441	0.1348	FALSE	FALSE	FALSE	finn-b-C3_STOMACH_EXALLC	1	92975464	0.0831	NA	0.5568	Malignant neoplasm of stomach (all cancers excluded) || id:finn-b-C3_STOMACH_EXALLC	Malignant neoplasm of stomach (all cancers excluded)	Malignant neoplasm of stomach (all cancers excluded) || ||	TRUE	igd	NA	NA	NA	NA	NA	NA	NA	7.91954e-16	1	92975464	38589	0.0225487	ieu-a-1025	Multiple sclerosis || id:ieu-a-1025	TRUE	reported	igd	2	TRUE
74	rs4410871	C	T	C	T	0.112435	-0.0816	0.7175	0.7293	FALSE	FALSE	FALSE	finn-b-C3_STOMACH_EXALLC	8	128815029	0.0638	NA	0.2013	Malignant neoplasm of stomach (all cancers excluded) || id:finn-b-C3_STOMACH_EXALLC	Malignant neoplasm of stomach (all cancers excluded)	Malignant neoplasm of stomach (all cancers excluded) || ||	TRUE	igd	NA	NA	NA	NA	NA	NA	NA	1.98002e-09	8	128815029	38589	0.0187022	ieu-a-1025	Multiple sclerosis || id:ieu-a-1025	TRUE	reported	igd	2	TRUE
75	rs4780355	C	T	C	T	-0.10075	0.0198	0.2895	0.3032	FALSE	FALSE	FALSE	finn-b-C3_STOMACH_EXALLC	16	11347858	0.062	NA	0.7493	Malignant neoplasm of stomach (all cancers excluded) || id:finn-b-C3_STOMACH_EXALLC	Malignant neoplasm of stomach (all cancers excluded)	Malignant neoplasm of stomach (all cancers excluded) || ||	TRUE	igd	NA	NA	NA	NA	NA	NA	NA	3.47e-08	16	11347858	38589	0.0182211	ieu-a-1025	Multiple sclerosis || id:ieu-a-1025	TRUE	reported	igd	2	TRUE
76	rs4796791	C	T	C	T	-0.0962189	-0.0013	0.6354	0.6171	FALSE	FALSE	FALSE	finn-b-C3_STOMACH_EXALLC	17	40530763	0.0585	NA	0.9818	Malignant neoplasm of stomach (all cancers excluded) || id:finn-b-C3_STOMACH_EXALLC	Malignant neoplasm of stomach (all cancers excluded)	Malignant neoplasm of stomach (all cancers excluded) || ||	TRUE	igd	NA	NA	NA	NA	NA	NA	NA	1.81001e-08	17	40530763	38589	0.0171367	ieu-a-1025	Multiple sclerosis || id:ieu-a-1025	TRUE	reported	igd	2	TRUE
77	rs4944958	G	A	G	A	-0.107059	0.0082	0.7845	0.6074	FALSE	FALSE	FALSE	finn-b-C3_STOMACH_EXALLC	11	71168073	0.0584	NA	0.8887	Malignant neoplasm of stomach (all cancers excluded) || id:finn-b-C3_STOMACH_EXALLC	Malignant neoplasm of stomach (all cancers excluded)	Malignant neoplasm of stomach (all cancers excluded) || ||	TRUE	igd	NA	NA	NA	NA	NA	NA	NA	8.69e-09	11	71168073	38589	0.0185652	ieu-a-1025	Multiple sclerosis || id:ieu-a-1025	TRUE	reported	igd	2	TRUE
78	rs4976646	C	T	C	T	0.123102	0.0678	0.3399	0.3582	FALSE	FALSE	FALSE	finn-b-C3_STOMACH_EXALLC	5	176788570	0.0593	NA	0.2522	Malignant neoplasm of stomach (all cancers excluded) || id:finn-b-C3_STOMACH_EXALLC	Malignant neoplasm of stomach (all cancers excluded)	Malignant neoplasm of stomach (all cancers excluded) || ||	TRUE	igd	NA	NA	NA	NA	NA	NA	NA	1.03992e-12	5	176788570	38589	0.0171486	ieu-a-1025	Multiple sclerosis || id:ieu-a-1025	TRUE	reported	igd	2	TRUE
79	rs60600003	G	T	G	T	0.149282	-0.0305	0.1033	0.1016	FALSE	FALSE	FALSE	finn-b-C3_STOMACH_EXALLC	7	37382465	0.0948	NA	0.747699	Malignant neoplasm of stomach (all cancers excluded) || id:finn-b-C3_STOMACH_EXALLC	Malignant neoplasm of stomach (all cancers excluded)	Malignant neoplasm of stomach (all cancers excluded) || ||	TRUE	igd	NA	NA	NA	NA	NA	NA	NA	2.53e-08	7	37382465	38589	0.0268082	ieu-a-1025	Multiple sclerosis || id:ieu-a-1025	TRUE	reported	igd	2	TRUE
80	rs6677309	C	A	C	A	-0.29267	0.0274	0.1214	0.1972	FALSE	FALSE	FALSE	finn-b-C3_STOMACH_EXALLC	1	117080166	0.0715	NA	0.7019	Malignant neoplasm of stomach (all cancers excluded) || id:finn-b-C3_STOMACH_EXALLC	Malignant neoplasm of stomach (all cancers excluded)	Malignant neoplasm of stomach (all cancers excluded) || ||	TRUE	igd	NA	NA	NA	NA	NA	NA	NA	1.45011e-28	1	117080166	38589	0.0264562	ieu-a-1025	Multiple sclerosis || id:ieu-a-1025	TRUE	reported	igd	2	TRUE
81	rs67297943	C	T	C	T	-0.111541	-0.0586	0.2159	0.2236	FALSE	FALSE	FALSE	finn-b-C3_STOMACH_EXALLC	6	138244816	0.0685	NA	0.3929	Malignant neoplasm of stomach (all cancers excluded) || id:finn-b-C3_STOMACH_EXALLC	Malignant neoplasm of stomach (all cancers excluded)	Malignant neoplasm of stomach (all cancers excluded) || ||	TRUE	igd	NA	NA	NA	NA	NA	NA	NA	4.83003e-08	6	138244816	38589	0.0205287	ieu-a-1025	Multiple sclerosis || id:ieu-a-1025	TRUE	reported	igd	2	TRUE
82	rs6881706	T	G	T	G	-0.110647	-0.0312	0.2754	0.3308	FALSE	FALSE	FALSE	finn-b-C3_STOMACH_EXALLC	5	35879156	0.0603	NA	0.604901	Malignant neoplasm of stomach (all cancers excluded) || id:finn-b-C3_STOMACH_EXALLC	Malignant neoplasm of stomach (all cancers excluded)	Malignant neoplasm of stomach (all cancers excluded) || ||	TRUE	igd	NA	NA	NA	NA	NA	NA	NA	4.87001e-09	5	35879156	38589	0.0189559	ieu-a-1025	Multiple sclerosis || id:ieu-a-1025	TRUE	reported	igd	2	TRUE
83	rs706015	G	T	G	T	0.129272	-0.0981	0.1819	0.1812	FALSE	FALSE	FALSE	finn-b-C3_STOMACH_EXALLC	7	27014988	0.0736	NA	0.1825	Malignant neoplasm of stomach (all cancers excluded) || id:finn-b-C3_STOMACH_EXALLC	Malignant neoplasm of stomach (all cancers excluded)	Malignant neoplasm of stomach (all cancers excluded) || ||	TRUE	igd	NA	NA	NA	NA	NA	NA	NA	1.29e-09	7	27014988	38589	0.0212989	ieu-a-1025	Multiple sclerosis || id:ieu-a-1025	TRUE	reported	igd	2	TRUE
84	rs71624119	A	G	A	G	-0.116894	-0.0504	0.2448	0.169	FALSE	FALSE	FALSE	finn-b-C3_STOMACH_EXALLC	5	55440730	0.0761	NA	0.5082	Malignant neoplasm of stomach (all cancers excluded) || id:finn-b-C3_STOMACH_EXALLC	Malignant neoplasm of stomach (all cancers excluded)	Malignant neoplasm of stomach (all cancers excluded) || ||	TRUE	igd	NA	NA	NA	NA	NA	NA	NA	2.69998e-09	5	55440730	38589	0.019729	ieu-a-1025	Multiple sclerosis || id:ieu-a-1025	TRUE	reported	igd	2	TRUE
85	rs74796499	A	C	A	C	-0.27079	0.0694	0.0459	0.05083	FALSE	FALSE	FALSE	finn-b-C3_STOMACH_EXALLC	14	88432328	0.1278	NA	0.587	Malignant neoplasm of stomach (all cancers excluded) || id:finn-b-C3_STOMACH_EXALLC	Malignant neoplasm of stomach (all cancers excluded)	Malignant neoplasm of stomach (all cancers excluded) || ||	TRUE	igd	NA	NA	NA	NA	NA	NA	NA	8.47032e-11	14	88432328	38589	0.041786	ieu-a-1025	Multiple sclerosis || id:ieu-a-1025	TRUE	reported	igd	2	TRUE
86	rs7783	G	A	G	A	0.0989399	-0.0401	0.3457	0.4	FALSE	FALSE	FALSE	finn-b-C3_STOMACH_EXALLC	19	16629189	0.0578	NA	0.4878	Malignant neoplasm of stomach (all cancers excluded) || id:finn-b-C3_STOMACH_EXALLC	Malignant neoplasm of stomach (all cancers excluded)	Malignant neoplasm of stomach (all cancers excluded) || ||	TRUE	igd	NA	NA	NA	NA	NA	NA	NA	9.56005e-09	19	16629189	38589	0.0171056	ieu-a-1025	Multiple sclerosis || id:ieu-a-1025	TRUE	reported	igd	2	TRUE
87	rs7923837	A	G	A	G	-0.10075	-0.0464	0.3882	0.397	FALSE	FALSE	FALSE	finn-b-C3_STOMACH_EXALLC	10	94485763	0.0578	NA	0.4223	Malignant neoplasm of stomach (all cancers excluded) || id:finn-b-C3_STOMACH_EXALLC	Malignant neoplasm of stomach (all cancers excluded)	Malignant neoplasm of stomach (all cancers excluded) || ||	TRUE	igd	TRUE	rs7923837	rs11187149	A	G	A	G	4.58005e-09	10	94481917	38589	0.0170747	ieu-a-1025	Multiple sclerosis || id:ieu-a-1025	TRUE	reported	igd	2	TRUE
88	rs8070345	C	T	C	T	-0.134531	0.017	0.5467	0.4935	FALSE	FALSE	FALSE	finn-b-C3_STOMACH_EXALLC	17	57816757	0.057	NA	0.765799	Malignant neoplasm of stomach (all cancers excluded) || id:finn-b-C3_STOMACH_EXALLC	Malignant neoplasm of stomach (all cancers excluded)	Malignant neoplasm of stomach (all cancers excluded) || ||	TRUE	igd	NA	NA	NA	NA	NA	NA	NA	5.43e-16	17	57816757	38589	0.016723	ieu-a-1025	Multiple sclerosis || id:ieu-a-1025	TRUE	reported	igd	2	TRUE
89	rs842639	A	G	A	G	0.107957	-0.043	0.653	0.6477	FALSE	FALSE	FALSE	finn-b-C3_STOMACH_EXALLC	2	61095245	0.0595	NA	0.4693	Malignant neoplasm of stomach (all cancers excluded) || id:finn-b-C3_STOMACH_EXALLC	Malignant neoplasm of stomach (all cancers excluded)	Malignant neoplasm of stomach (all cancers excluded) || ||	TRUE	igd	NA	NA	NA	NA	NA	NA	NA	1.7e-09	2	61095245	38589	0.0180902	ieu-a-1025	Multiple sclerosis || id:ieu-a-1025	TRUE	reported	igd	2	TRUE
90	rs9263823	T	C	T	C	-0.410121	0.2538	0.1064	0.04897	FALSE	FALSE	FALSE	finn-b-C3_STOMACH_EXALLC	6	31147094	0.1294	NA	0.0498701	Malignant neoplasm of stomach (all cancers excluded) || id:finn-b-C3_STOMACH_EXALLC	Malignant neoplasm of stomach (all cancers excluded)	Malignant neoplasm of stomach (all cancers excluded) || ||	TRUE	igd	NA	NA	NA	NA	NA	NA	NA	2.09991e-33	6	31147094	38589	0.0339963	ieu-a-1025	Multiple sclerosis || id:ieu-a-1025	TRUE	reported	igd	2	TRUE
91	rs9277535	G	A	G	A	0.127513	0.038	0.2485	0.1984	FALSE	FALSE	FALSE	finn-b-C3_STOMACH_EXALLC	6	33054861	0.0717	NA	0.596401	Malignant neoplasm of stomach (all cancers excluded) || id:finn-b-C3_STOMACH_EXALLC	Malignant neoplasm of stomach (all cancers excluded)	Malignant neoplasm of stomach (all cancers excluded) || ||	TRUE	igd	NA	NA	NA	NA	NA	NA	NA	2.86022e-11	6	33054861	38589	0.0190882	ieu-a-1025	Multiple sclerosis || id:ieu-a-1025	TRUE	reported	igd	2	TRUE
92	rs9282641	A	G	A	G	-0.193921	-0.1213	0.0812	0.08426	FALSE	FALSE	FALSE	finn-b-C3_STOMACH_EXALLC	3	121796768	0.1026	NA	0.2371	Malignant neoplasm of stomach (all cancers excluded) || id:finn-b-C3_STOMACH_EXALLC	Malignant neoplasm of stomach (all cancers excluded)	Malignant neoplasm of stomach (all cancers excluded) || ||	TRUE	igd	NA	NA	NA	NA	NA	NA	NA	1.74e-10	3	121796768	38589	0.0304428	ieu-a-1025	Multiple sclerosis || id:ieu-a-1025	TRUE	reported	igd	2	TRUE
93	rs9736016	A	T	A	T	-0.0971267	0.0647	0.3725	0.3616	FALSE	TRUE	FALSE	finn-b-C3_STOMACH_EXALLC	11	118724894	0.059	NA	0.2726	Malignant neoplasm of stomach (all cancers excluded) || id:finn-b-C3_STOMACH_EXALLC	Malignant neoplasm of stomach (all cancers excluded)	Malignant neoplasm of stomach (all cancers excluded) || ||	TRUE	igd	NA	NA	NA	NA	NA	NA	NA	2.19999e-08	11	118724894	38589	0.0173606	ieu-a-1025	Multiple sclerosis || id:ieu-a-1025	TRUE	reported	igd	2	TRUE
94	rs9967792	C	T	C	T	0.102557	-0.108	0.619	0.7155	FALSE	FALSE	FALSE	finn-b-C3_STOMACH_EXALLC	2	191974435	0.063	NA	0.0865705	Malignant neoplasm of stomach (all cancers excluded) || id:finn-b-C3_STOMACH_EXALLC	Malignant neoplasm of stomach (all cancers excluded)	Malignant neoplasm of stomach (all cancers excluded) || ||	TRUE	igd	NA	NA	NA	NA	NA	NA	NA	1.79999e-09	2	191974435	38589	0.0170285	ieu-a-1025	Multiple sclerosis || id:ieu-a-1025	TRUE	reported	igd	2	TRUE
95	rs9989735	C	G	C	G	0.156149	0.0158	0.1822	0.1314	FALSE	TRUE	FALSE	finn-b-C3_STOMACH_EXALLC	2	231115454	0.0843	NA	0.8516	Malignant neoplasm of stomach (all cancers excluded) || id:finn-b-C3_STOMACH_EXALLC	Malignant neoplasm of stomach (all cancers excluded)	Malignant neoplasm of stomach (all cancers excluded) || ||	TRUE	igd	NA	NA	NA	NA	NA	NA	NA	7.83971e-14	2	231115454	38589	0.0209432	ieu-a-1025	Multiple sclerosis || id:ieu-a-1025	TRUE	reported	igd	2	TRUE

## Sheet: PSC
	SNP	effect_allele.exposure	other_allele.exposure	effect_allele.outcome	other_allele.outcome	beta.exposure	beta.outcome	eaf.exposure	eaf.outcome	remove	palindromic	ambiguous	id.outcome	chr	pos	se.outcome	samplesize.outcome	pval.outcome	outcome	originalname.outcome	outcome.deprecated	mr_keep.outcome	data_source.outcome	proxy.outcome	target_snp.outcome	proxy_snp.outcome	target_a1.outcome	target_a2.outcome	proxy_a1.outcome	proxy_a2.outcome	se.exposure	samplesize.exposure	pos.exposure	chr.exposure	pval.exposure	id.exposure	exposure	mr_keep.exposure	pval_origin.exposure	data_source.exposure	action	mr_keep
1	rs10909839	A	G	A	G	-0.18648	-0.0767	0.31	0.3507	FALSE	FALSE	FALSE	finn-b-C3_STOMACH_EXALLC	1	2708430	0.0595	NA	0.1977	Malignant neoplasm of stomach (all cancers excluded) || id:finn-b-C3_STOMACH_EXALLC	Malignant neoplasm of stomach (all cancers excluded)	Malignant neoplasm of stomach (all cancers excluded) || ||	TRUE	igd	NA	NA	NA	NA	NA	NA	NA	0.034	14890	2708430	1	3.16424e-08	ieu-a-1112	Primary sclerosing cholangitis || id:ieu-a-1112	TRUE	reported	igd	2	TRUE
2	rs114581973	T	C	T	C	-0.534151	-0.2194	0.03	0.004985	FALSE	FALSE	FALSE	finn-b-C3_STOMACH_EXALLC	6	33064950	0.4038	NA	0.5869	Malignant neoplasm of stomach (all cancers excluded) || id:finn-b-C3_STOMACH_EXALLC	Malignant neoplasm of stomach (all cancers excluded)	Malignant neoplasm of stomach (all cancers excluded) || ||	TRUE	igd	NA	NA	NA	NA	NA	NA	NA	0.102	14890	33064950	6	3.40173e-08	ieu-a-1112	Primary sclerosing cholangitis || id:ieu-a-1112	TRUE	reported	igd	2	TRUE
3	rs13119723	G	A	G	A	-0.27079	0.1753	0.16	0.1117	FALSE	FALSE	FALSE	finn-b-C3_STOMACH_EXALLC	4	123218313	0.0899	NA	0.0512295	Malignant neoplasm of stomach (all cancers excluded) || id:finn-b-C3_STOMACH_EXALLC	Malignant neoplasm of stomach (all cancers excluded)	Malignant neoplasm of stomach (all cancers excluded) || ||	TRUE	igd	NA	NA	NA	NA	NA	NA	NA	0.044	14890	123218313	4	2.2205e-10	ieu-a-1112	Primary sclerosing cholangitis || id:ieu-a-1112	TRUE	reported	igd	2	TRUE
4	rs139010734	T	C	T	C	3.35536	-1.0757	0.02	0.001391	FALSE	FALSE	FALSE	finn-b-C3_STOMACH_EXALLC	6	31974014	0.7918	NA	0.1743	Malignant neoplasm of stomach (all cancers excluded) || id:finn-b-C3_STOMACH_EXALLC	Malignant neoplasm of stomach (all cancers excluded)	Malignant neoplasm of stomach (all cancers excluded) || ||	TRUE	igd	NA	NA	NA	NA	NA	NA	NA	0.14	14890	31974014	6	1.98153e-154	ieu-a-1112	Primary sclerosing cholangitis || id:ieu-a-1112	TRUE	reported	igd	2	TRUE
5	rs145832854	A	G	A	G	-0.624333	0.0539	0.02	0.007358	FALSE	FALSE	FALSE	finn-b-C3_STOMACH_EXALLC	22	25310129	0.3307	NA	0.8706	Malignant neoplasm of stomach (all cancers excluded) || id:finn-b-C3_STOMACH_EXALLC	Malignant neoplasm of stomach (all cancers excluded)	Malignant neoplasm of stomach (all cancers excluded) || ||	TRUE	igd	NA	NA	NA	NA	NA	NA	NA	0.119	14890	25310129	22	2.58416e-08	ieu-a-1112	Primary sclerosing cholangitis || id:ieu-a-1112	TRUE	reported	igd	2	TRUE
6	rs231389	T	C	T	C	-0.206201	0.0724	0.75	0.8199	FALSE	FALSE	FALSE	finn-b-C3_STOMACH_EXALLC	2	204634730	0.0741	NA	0.3283	Malignant neoplasm of stomach (all cancers excluded) || id:finn-b-C3_STOMACH_EXALLC	Malignant neoplasm of stomach (all cancers excluded)	Malignant neoplasm of stomach (all cancers excluded) || ||	TRUE	igd	NA	NA	NA	NA	NA	NA	NA	0.036	14890	204634730	2	4.42038e-09	ieu-a-1112	Primary sclerosing cholangitis || id:ieu-a-1112	TRUE	reported	igd	2	TRUE
7	rs3131781	G	A	G	A	1.06953	0.1033	0.14	0.08591	FALSE	FALSE	FALSE	finn-b-C3_STOMACH_EXALLC	6	30937732	0.1091	NA	0.3438	Malignant neoplasm of stomach (all cancers excluded) || id:finn-b-C3_STOMACH_EXALLC	Malignant neoplasm of stomach (all cancers excluded)	Malignant neoplasm of stomach (all cancers excluded) || ||	TRUE	igd	NA	NA	NA	NA	NA	NA	NA	0.037	14890	30937732	6	1e-200	ieu-a-1112	Primary sclerosing cholangitis || id:ieu-a-1112	TRUE	reported	igd	2	TRUE
8	rs313839	G	C	G	C	-0.279146	-0.0514	0.16	0.1399	FALSE	TRUE	FALSE	finn-b-C3_STOMACH_EXALLC	19	47221557	0.0817	NA	0.5292	Malignant neoplasm of stomach (all cancers excluded) || id:finn-b-C3_STOMACH_EXALLC	Malignant neoplasm of stomach (all cancers excluded)	Malignant neoplasm of stomach (all cancers excluded) || ||	TRUE	igd	NA	NA	NA	NA	NA	NA	NA	0.051	14890	47221557	19	2.11865e-08	ieu-a-1112	Primary sclerosing cholangitis || id:ieu-a-1112	TRUE	reported	igd	2	TRUE
9	rs3184504	C	T	C	T	-0.18648	-0.0086	0.5	0.5911	FALSE	FALSE	FALSE	finn-b-C3_STOMACH_EXALLC	12	111884608	0.0579	NA	0.8814	Malignant neoplasm of stomach (all cancers excluded) || id:finn-b-C3_STOMACH_EXALLC	Malignant neoplasm of stomach (all cancers excluded)	Malignant neoplasm of stomach (all cancers excluded) || ||	TRUE	igd	NA	NA	NA	NA	NA	NA	NA	0.03	14890	111884608	12	5.04696e-10	ieu-a-1112	Primary sclerosing cholangitis || id:ieu-a-1112	TRUE	reported	igd	2	TRUE
10	rs34645399	G	A	G	A	0.746688	0.0606	0.08	0.08728	FALSE	FALSE	FALSE	finn-b-C3_STOMACH_EXALLC	6	32589169	0.1	NA	0.5443	Malignant neoplasm of stomach (all cancers excluded) || id:finn-b-C3_STOMACH_EXALLC	Malignant neoplasm of stomach (all cancers excluded)	Malignant neoplasm of stomach (all cancers excluded) || ||	TRUE	igd	NA	NA	NA	NA	NA	NA	NA	0.047	14890	32589169	6	1.63493e-59	ieu-a-1112	Primary sclerosing cholangitis || id:ieu-a-1112	TRUE	reported	igd	2	TRUE
11	rs41316239	A	G	A	G	-0.568151	-0.0159	0.04	0.02277	FALSE	FALSE	FALSE	finn-b-C3_STOMACH_EXALLC	6	32780957	0.1887	NA	0.933	Malignant neoplasm of stomach (all cancers excluded) || id:finn-b-C3_STOMACH_EXALLC	Malignant neoplasm of stomach (all cancers excluded)	Malignant neoplasm of stomach (all cancers excluded) || ||	TRUE	igd	TRUE	rs41316239	rs41258084	A	G	T	C	0.09	14890	32779280	6	4.96707e-11	ieu-a-1112	Primary sclerosing cholangitis || id:ieu-a-1112	TRUE	reported	igd	2	TRUE
12	rs4147359	A	G	A	G	0.216723	0.0657	0.36	0.4117	FALSE	FALSE	FALSE	finn-b-C3_STOMACH_EXALLC	10	6108439	0.0579	NA	0.2558	Malignant neoplasm of stomach (all cancers excluded) || id:finn-b-C3_STOMACH_EXALLC	Malignant neoplasm of stomach (all cancers excluded)	Malignant neoplasm of stomach (all cancers excluded) || ||	TRUE	igd	NA	NA	NA	NA	NA	NA	NA	0.03	14890	6108439	10	4.05602e-13	ieu-a-1112	Primary sclerosing cholangitis || id:ieu-a-1112	TRUE	reported	igd	2	TRUE
13	rs4817988	A	G	A	G	-0.314811	0.0513	0.27	0.2452	FALSE	FALSE	FALSE	finn-b-C3_STOMACH_EXALLC	21	40468838	0.0661	NA	0.4384	Malignant neoplasm of stomach (all cancers excluded) || id:finn-b-C3_STOMACH_EXALLC	Malignant neoplasm of stomach (all cancers excluded)	Malignant neoplasm of stomach (all cancers excluded) || ||	TRUE	igd	NA	NA	NA	NA	NA	NA	NA	0.041	14890	40468838	21	4.19856e-15	ieu-a-1112	Primary sclerosing cholangitis || id:ieu-a-1112	TRUE	reported	igd	2	TRUE
14	rs725613	G	T	G	T	-0.198031	0.0705	0.35	0.3329	FALSE	FALSE	FALSE	finn-b-C3_STOMACH_EXALLC	16	11169683	0.0606	NA	0.2449	Malignant neoplasm of stomach (all cancers excluded) || id:finn-b-C3_STOMACH_EXALLC	Malignant neoplasm of stomach (all cancers excluded)	Malignant neoplasm of stomach (all cancers excluded) || ||	TRUE	igd	NA	NA	NA	NA	NA	NA	NA	0.033	14890	11169683	16	5.49756e-10	ieu-a-1112	Primary sclerosing cholangitis || id:ieu-a-1112	TRUE	reported	igd	2	TRUE
15	rs72837826	T	G	T	G	0.303801	0.0419	0.11	0.1081	FALSE	FALSE	FALSE	finn-b-C3_STOMACH_EXALLC	2	111933001	0.0918	NA	0.648	Malignant neoplasm of stomach (all cancers excluded) || id:finn-b-C3_STOMACH_EXALLC	Malignant neoplasm of stomach (all cancers excluded)	Malignant neoplasm of stomach (all cancers excluded) || ||	TRUE	igd	NA	NA	NA	NA	NA	NA	NA	0.051	14890	111933001	2	1.26133e-09	ieu-a-1112	Primary sclerosing cholangitis || id:ieu-a-1112	TRUE	reported	igd	2	TRUE
16	rs79940565	C	T	C	T	0.76314	-0.1665	0.01	0.01203	FALSE	FALSE	FALSE	finn-b-C3_STOMACH_EXALLC	11	63560994	0.261	NA	0.5235	Malignant neoplasm of stomach (all cancers excluded) || id:finn-b-C3_STOMACH_EXALLC	Malignant neoplasm of stomach (all cancers excluded)	Malignant neoplasm of stomach (all cancers excluded) || ||	TRUE	igd	NA	NA	NA	NA	NA	NA	NA	0.146	14890	63560994	11	2.00175e-08	ieu-a-1112	Primary sclerosing cholangitis || id:ieu-a-1112	TRUE	reported	igd	2	TRUE
17	rs80060485	C	T	C	T	0.345715	-0.0175	0.07	0.07061	FALSE	FALSE	FALSE	finn-b-C3_STOMACH_EXALLC	3	71153890	0.113	NA	0.8769	Malignant neoplasm of stomach (all cancers excluded) || id:finn-b-C3_STOMACH_EXALLC	Malignant neoplasm of stomach (all cancers excluded)	Malignant neoplasm of stomach (all cancers excluded) || ||	TRUE	igd	NA	NA	NA	NA	NA	NA	NA	0.062	14890	71153890	3	8.54103e-09	ieu-a-1112	Primary sclerosing cholangitis || id:ieu-a-1112	TRUE	reported	igd	2	TRUE
18	rs9858213	T	G	T	G	0.283674	-0.0055	0.3	0.4152	FALSE	FALSE	FALSE	finn-b-C3_STOMACH_EXALLC	3	49731861	0.0578	NA	0.9241	Malignant neoplasm of stomach (all cancers excluded) || id:finn-b-C3_STOMACH_EXALLC	Malignant neoplasm of stomach (all cancers excluded)	Malignant neoplasm of stomach (all cancers excluded) || ||	TRUE	igd	NA	NA	NA	NA	NA	NA	NA	0.031	14890	49731861	3	2.42661e-20	ieu-a-1112	Primary sclerosing cholangitis || id:ieu-a-1112	TRUE	reported	igd	2	TRUE
19	rs71789649	A	AAGC	A	AAGC	0.4635	0.0178	0.1417	0.1418	FALSE	FALSE	FALSE	finn-b-C3_STOMACH_EXALLC	6	32634402	0.0866	NA	0.8372	Malignant neoplasm of stomach (all cancers excluded) || id:finn-b-C3_STOMACH_EXALLC	Malignant neoplasm of stomach (all cancers excluded)	Malignant neoplasm of stomach (all cancers excluded) || ||	TRUE	igd	NA	NA	NA	NA	NA	NA	NA	0.0778	NA	32634402	6	2.51102e-09	finn-b-K11_CHOLANGI	Cholangitis (primary sclerosing, PSC) || id:finn-b-K11_CHOLANGI	TRUE	reported	igd	2	TRUE
20	rs9268127	C	T	C	T	0.459	0.0157	0.1726	0.1724	FALSE	FALSE	FALSE	finn-b-C3_STOMACH_EXALLC	6	32253559	0.0814	NA	0.8472	Malignant neoplasm of stomach (all cancers excluded) || id:finn-b-C3_STOMACH_EXALLC	Malignant neoplasm of stomach (all cancers excluded)	Malignant neoplasm of stomach (all cancers excluded) || ||	TRUE	igd	NA	NA	NA	NA	NA	NA	NA	0.0732	NA	32253559	6	3.61801e-10	finn-b-K11_CHOLANGI	Cholangitis (primary sclerosing, PSC) || id:finn-b-K11_CHOLANGI	TRUE	reported	igd	2	TRUE

## Sheet: PBC
	SNP	effect_allele.exposure	other_allele.exposure	effect_allele.outcome	other_allele.outcome	beta.exposure	beta.outcome	eaf.exposure	eaf.outcome	remove	palindromic	ambiguous	id.outcome	chr	pos	se.outcome	samplesize.outcome	pval.outcome	outcome	proxy.outcome	target_snp.outcome	proxy_snp.outcome	target_a1.outcome	target_a2.outcome	proxy_a1.outcome	proxy_a2.outcome	originalname.outcome	outcome.deprecated	mr_keep.outcome	data_source.outcome	samplesize.exposure	pval.exposure	se.exposure	chr.exposure	pos.exposure	id.exposure	exposure	mr_keep.exposure	pval_origin.exposure	data_source.exposure	action	mr_keep
1	rs10931468	A	C	A	C	0.319907	0.0408	NA	0.1139	FALSE	FALSE	FALSE	finn-b-C3_STOMACH_EXALLC	2	191538562	0.0896	NA	0.649101	Malignant neoplasm of stomach (all cancers excluded) || id:finn-b-C3_STOMACH_EXALLC	FALSE	rs10931468	rs10931468	NA	NA	NA	NA	Malignant neoplasm of stomach (all cancers excluded)	Malignant neoplasm of stomach (all cancers excluded) || ||	TRUE	igd	11375	4.36114e-14	0.0423732	2	191538562	ebi-a-GCST005581	Primary biliary cirrhosis || id:ebi-a-GCST005581	TRUE	reported	igd	2	TRUE
2	rs11065979	T	C	T	C	0.183155	0.0288	NA	0.3852	FALSE	FALSE	FALSE	finn-b-C3_STOMACH_EXALLC	12	112059557	0.0586	NA	0.6234	Malignant neoplasm of stomach (all cancers excluded) || id:finn-b-C3_STOMACH_EXALLC	FALSE	rs11065979	rs11065979	NA	NA	NA	NA	Malignant neoplasm of stomach (all cancers excluded)	Malignant neoplasm of stomach (all cancers excluded) || ||	TRUE	igd	11375	2.87197e-09	0.0308406	12	112059557	ebi-a-GCST005581	Primary biliary cirrhosis || id:ebi-a-GCST005581	TRUE	reported	igd	2	TRUE
3	rs11117431	G	A	G	A	-0.23471	-0.0101	NA	0.2661	FALSE	FALSE	FALSE	finn-b-C3_STOMACH_EXALLC	16	86015316	0.0647	NA	0.8763	Malignant neoplasm of stomach (all cancers excluded) || id:finn-b-C3_STOMACH_EXALLC	FALSE	rs11117431	rs11117431	NA	NA	NA	NA	Malignant neoplasm of stomach (all cancers excluded)	Malignant neoplasm of stomach (all cancers excluded) || ||	TRUE	igd	11375	9.87598e-09	0.0409413	16	86015316	ebi-a-GCST005581	Primary biliary cirrhosis || id:ebi-a-GCST005581	TRUE	reported	igd	2	TRUE
4	rs12134279	T	C	T	C	0.248421	-0.0593	NA	0.1456	FALSE	FALSE	FALSE	finn-b-C3_STOMACH_EXALLC	1	197781198	0.08	NA	0.4589	Malignant neoplasm of stomach (all cancers excluded) || id:finn-b-C3_STOMACH_EXALLC	FALSE	rs12134279	rs12134279	NA	NA	NA	NA	Malignant neoplasm of stomach (all cancers excluded)	Malignant neoplasm of stomach (all cancers excluded) || ||	TRUE	igd	11375	3.97375e-12	0.0358054	1	197781198	ebi-a-GCST005581	Primary biliary cirrhosis || id:ebi-a-GCST005581	TRUE	reported	igd	2	TRUE
5	rs12708716	G	A	G	A	-0.236736	0.0747	NA	0.3307	FALSE	FALSE	FALSE	finn-b-C3_STOMACH_EXALLC	16	11179873	0.0607	NA	0.2182	Malignant neoplasm of stomach (all cancers excluded) || id:finn-b-C3_STOMACH_EXALLC	FALSE	rs12708716	rs12708716	NA	NA	NA	NA	Malignant neoplasm of stomach (all cancers excluded)	Malignant neoplasm of stomach (all cancers excluded) || ||	TRUE	igd	11375	7.9671e-13	0.0330557	16	11179873	ebi-a-GCST005581	Primary biliary cirrhosis || id:ebi-a-GCST005581	TRUE	reported	igd	2	TRUE
6	rs1646019	T	C	T	C	-0.274305	0.0103	NA	0.3024	FALSE	FALSE	FALSE	finn-b-C3_STOMACH_EXALLC	16	11359680	0.062	NA	0.8677	Malignant neoplasm of stomach (all cancers excluded) || id:finn-b-C3_STOMACH_EXALLC	FALSE	rs1646019	rs1646019	NA	NA	NA	NA	Malignant neoplasm of stomach (all cancers excluded)	Malignant neoplasm of stomach (all cancers excluded) || ||	TRUE	igd	11375	9.28111e-15	0.0354	16	11359680	ebi-a-GCST005581	Primary biliary cirrhosis || id:ebi-a-GCST005581	TRUE	reported	igd	2	TRUE
7	rs17122453	A	G	A	G	-0.326839	0.0862	NA	0.2242	FALSE	FALSE	FALSE	finn-b-C3_STOMACH_EXALLC	11	118683564	0.068	NA	0.2051	Malignant neoplasm of stomach (all cancers excluded) || id:finn-b-C3_STOMACH_EXALLC	FALSE	rs17122453	rs17122453	NA	NA	NA	NA	Malignant neoplasm of stomach (all cancers excluded)	Malignant neoplasm of stomach (all cancers excluded) || ||	TRUE	igd	11375	7.71259e-16	0.0405574	11	118683564	ebi-a-GCST005581	Primary biliary cirrhosis || id:ebi-a-GCST005581	TRUE	reported	igd	2	TRUE
8	rs1800693	C	T	C	T	0.24059	0.0716	NA	0.4165	FALSE	FALSE	FALSE	finn-b-C3_STOMACH_EXALLC	12	6440009	0.0576	NA	0.214	Malignant neoplasm of stomach (all cancers excluded) || id:finn-b-C3_STOMACH_EXALLC	FALSE	rs1800693	rs1800693	NA	NA	NA	NA	Malignant neoplasm of stomach (all cancers excluded)	Malignant neoplasm of stomach (all cancers excluded) || ||	TRUE	igd	11375	1.17598e-14	0.0311702	12	6440009	ebi-a-GCST005581	Primary biliary cirrhosis || id:ebi-a-GCST005581	TRUE	reported	igd	2	TRUE
9	rs2267407	A	G	A	G	0.259283	0.112	NA	0.2994	FALSE	FALSE	FALSE	finn-b-C3_STOMACH_EXALLC	22	39747050	0.0621	NA	0.0712295	Malignant neoplasm of stomach (all cancers excluded) || id:finn-b-C3_STOMACH_EXALLC	FALSE	rs2267407	rs2267407	NA	NA	NA	NA	Malignant neoplasm of stomach (all cancers excluded)	Malignant neoplasm of stomach (all cancers excluded) || ||	TRUE	igd	11375	1.293e-13	0.0350056	22	39747050	ebi-a-GCST005581	Primary biliary cirrhosis || id:ebi-a-GCST005581	TRUE	reported	igd	2	TRUE
10	rs2293370	A	G	A	G	-0.337293	-0.0062	NA	0.1274	FALSE	FALSE	FALSE	finn-b-C3_STOMACH_EXALLC	3	119219934	0.0851	NA	0.9417	Malignant neoplasm of stomach (all cancers excluded) || id:finn-b-C3_STOMACH_EXALLC	FALSE	rs2293370	rs2293370	NA	NA	NA	NA	Malignant neoplasm of stomach (all cancers excluded)	Malignant neoplasm of stomach (all cancers excluded) || ||	TRUE	igd	11375	6.83439e-16	0.0417781	3	119219934	ebi-a-GCST005581	Primary biliary cirrhosis || id:ebi-a-GCST005581	TRUE	reported	igd	2	TRUE
11	rs2523882	T	C	T	C	0.227136	-0.0303	NA	0.3627	FALSE	FALSE	FALSE	finn-b-C3_STOMACH_EXALLC	6	31042217	0.0714	NA	0.6711	Malignant neoplasm of stomach (all cancers excluded) || id:finn-b-C3_STOMACH_EXALLC	FALSE	rs2523882	rs2523882	NA	NA	NA	NA	Malignant neoplasm of stomach (all cancers excluded)	Malignant neoplasm of stomach (all cancers excluded) || ||	TRUE	igd	11375	1.61287e-11	0.0337129	6	31042217	ebi-a-GCST005581	Primary biliary cirrhosis || id:ebi-a-GCST005581	TRUE	reported	igd	2	TRUE
12	rs3135024	C	T	C	T	0.506818	0.0527	NA	0.1881	FALSE	FALSE	FALSE	finn-b-C3_STOMACH_EXALLC	6	33047466	0.0733	NA	0.4725	Malignant neoplasm of stomach (all cancers excluded) || id:finn-b-C3_STOMACH_EXALLC	FALSE	rs3135024	rs3135024	NA	NA	NA	NA	Malignant neoplasm of stomach (all cancers excluded)	Malignant neoplasm of stomach (all cancers excluded) || ||	TRUE	igd	11375	8.09841e-51	0.0338025	6	33047466	ebi-a-GCST005581	Primary biliary cirrhosis || id:ebi-a-GCST005581	TRUE	reported	igd	2	TRUE
13	rs34725611	G	A	G	A	-0.204935	0.0737	NA	0.2546	FALSE	FALSE	FALSE	finn-b-C3_STOMACH_EXALLC	19	10477067	0.065	NA	0.2572	Malignant neoplasm of stomach (all cancers excluded) || id:finn-b-C3_STOMACH_EXALLC	FALSE	rs34725611	rs34725611	NA	NA	NA	NA	Malignant neoplasm of stomach (all cancers excluded)	Malignant neoplasm of stomach (all cancers excluded) || ||	TRUE	igd	11375	4.24405e-09	0.0348862	19	10477067	ebi-a-GCST005581	Primary biliary cirrhosis || id:ebi-a-GCST005581	TRUE	reported	igd	2	TRUE
14	rs35188261	A	G	A	G	0.416735	0.0546	NA	0.1502	FALSE	FALSE	FALSE	finn-b-C3_STOMACH_EXALLC	7	128683539	0.0793	NA	0.4911	Malignant neoplasm of stomach (all cancers excluded) || id:finn-b-C3_STOMACH_EXALLC	FALSE	rs35188261	rs35188261	NA	NA	NA	NA	Malignant neoplasm of stomach (all cancers excluded)	Malignant neoplasm of stomach (all cancers excluded) || ||	TRUE	igd	11375	6.52379e-22	0.0433154	7	128683539	ebi-a-GCST005581	Primary biliary cirrhosis || id:ebi-a-GCST005581	TRUE	reported	igd	2	TRUE
15	rs522127	C	A	C	A	-0.308974	0.0342	NA	0.3809	FALSE	FALSE	FALSE	finn-b-C3_STOMACH_EXALLC	3	159734668	0.0584	NA	0.558	Malignant neoplasm of stomach (all cancers excluded) || id:finn-b-C3_STOMACH_EXALLC	FALSE	rs522127	rs522127	NA	NA	NA	NA	Malignant neoplasm of stomach (all cancers excluded)	Malignant neoplasm of stomach (all cancers excluded) || ||	TRUE	igd	11375	2.98332e-22	0.0318494	3	159734668	ebi-a-GCST005581	Primary biliary cirrhosis || id:ebi-a-GCST005581	TRUE	reported	igd	2	TRUE
16	rs6871748	C	T	C	T	-0.263705	-0.0454	NA	0.3342	FALSE	FALSE	FALSE	finn-b-C3_STOMACH_EXALLC	5	35885982	0.0602	NA	0.4509	Malignant neoplasm of stomach (all cancers excluded) || id:finn-b-C3_STOMACH_EXALLC	FALSE	rs6871748	rs6871748	NA	NA	NA	NA	Malignant neoplasm of stomach (all cancers excluded)	Malignant neoplasm of stomach (all cancers excluded) || ||	TRUE	igd	11375	2.26308e-13	0.035965	5	35885982	ebi-a-GCST005581	Primary biliary cirrhosis || id:ebi-a-GCST005581	TRUE	reported	igd	2	TRUE
17	rs72678531	C	T	C	T	0.479954	-0.1079	NA	0.08817	FALSE	FALSE	FALSE	finn-b-C3_STOMACH_EXALLC	1	67798445	0.1018	NA	0.2891	Malignant neoplasm of stomach (all cancers excluded) || id:finn-b-C3_STOMACH_EXALLC	FALSE	rs72678531	rs72678531	NA	NA	NA	NA	Malignant neoplasm of stomach (all cancers excluded)	Malignant neoplasm of stomach (all cancers excluded) || ||	TRUE	igd	11375	2.46718e-38	0.0370728	1	67798445	ebi-a-GCST005581	Primary biliary cirrhosis || id:ebi-a-GCST005581	TRUE	reported	igd	2	TRUE
18	rs7665090	G	A	G	A	0.229162	0.0496	NA	0.4686	FALSE	FALSE	FALSE	finn-b-C3_STOMACH_EXALLC	4	103551603	0.0571	NA	0.3849	Malignant neoplasm of stomach (all cancers excluded) || id:finn-b-C3_STOMACH_EXALLC	FALSE	rs7665090	rs7665090	NA	NA	NA	NA	Malignant neoplasm of stomach (all cancers excluded)	Malignant neoplasm of stomach (all cancers excluded) || ||	TRUE	igd	11375	8.47618e-14	0.0307076	4	103551603	ebi-a-GCST005581	Primary biliary cirrhosis || id:ebi-a-GCST005581	TRUE	reported	igd	2	TRUE

## Sheet: T1D
	SNP	effect_allele.exposure	other_allele.exposure	effect_allele.outcome	other_allele.outcome	beta.exposure	beta.outcome	eaf.exposure	eaf.outcome	remove	palindromic	ambiguous	id.outcome	chr	pos	se.outcome	samplesize.outcome	pval.outcome	outcome	originalname.outcome	outcome.deprecated	mr_keep.outcome	data_source.outcome	proxy.outcome	target_snp.outcome	proxy_snp.outcome	target_a1.outcome	target_a2.outcome	proxy_a1.outcome	proxy_a2.outcome	pos.exposure	se.exposure	pval.exposure	samplesize.exposure	chr.exposure	id.exposure	exposure	mr_keep.exposure	pval_origin.exposure	data_source.exposure	action	mr_keep
1	rs10183097	C	T	C	T	0.2053	0.0946	0.1362	0.1518	FALSE	FALSE	FALSE	finn-b-C3_STOMACH_EXALLC	2	74914779	0.0798	NA	0.2361	Malignant neoplasm of stomach (all cancers excluded) || id:finn-b-C3_STOMACH_EXALLC	Malignant neoplasm of stomach (all cancers excluded)	Malignant neoplasm of stomach (all cancers excluded) || ||	TRUE	igd	NA	NA	NA	NA	NA	NA	NA	74914779	0.0322	1.81602e-10	24840	2	ebi-a-GCST010681	Type 1 diabetes || id:ebi-a-GCST010681	TRUE	reported	igd	2	TRUE
2	rs1027769	T	G	T	G	-0.9962	0.0225	0.9966	0.9764	FALSE	FALSE	FALSE	finn-b-C3_STOMACH_EXALLC	3	131984573	0.1898	NA	0.9056	Malignant neoplasm of stomach (all cancers excluded) || id:finn-b-C3_STOMACH_EXALLC	Malignant neoplasm of stomach (all cancers excluded)	Malignant neoplasm of stomach (all cancers excluded) || ||	TRUE	igd	NA	NA	NA	NA	NA	NA	NA	131984573	0.1588	3.51998e-10	24840	3	ebi-a-GCST010681	Type 1 diabetes || id:ebi-a-GCST010681	TRUE	reported	igd	2	TRUE
3	rs10760335	G	A	G	A	0.1357	-0.0794	0.3205	0.3111	FALSE	FALSE	FALSE	finn-b-C3_STOMACH_EXALLC	9	126981215	0.0613	NA	0.1947	Malignant neoplasm of stomach (all cancers excluded) || id:finn-b-C3_STOMACH_EXALLC	Malignant neoplasm of stomach (all cancers excluded)	Malignant neoplasm of stomach (all cancers excluded) || ||	TRUE	igd	NA	NA	NA	NA	NA	NA	NA	126981215	0.0243	2.427e-08	24840	9	ebi-a-GCST010681	Type 1 diabetes || id:ebi-a-GCST010681	TRUE	reported	igd	2	TRUE
4	rs10774624	A	G	A	G	-0.2556	0.0032	0.5037	0.5967	FALSE	FALSE	FALSE	finn-b-C3_STOMACH_EXALLC	12	111833788	0.0582	NA	0.9556	Malignant neoplasm of stomach (all cancers excluded) || id:finn-b-C3_STOMACH_EXALLC	Malignant neoplasm of stomach (all cancers excluded)	Malignant neoplasm of stomach (all cancers excluded) || ||	TRUE	igd	NA	NA	NA	NA	NA	NA	NA	111833788	0.0244	1.34307e-25	24840	12	ebi-a-GCST010681	Type 1 diabetes || id:ebi-a-GCST010681	TRUE	reported	igd	2	TRUE
5	rs10830227	A	G	A	G	0.1582	-0.0723	0.5741	0.5105	FALSE	FALSE	FALSE	finn-b-C3_STOMACH_EXALLC	11	88890822	0.0567	NA	0.2021	Malignant neoplasm of stomach (all cancers excluded) || id:finn-b-C3_STOMACH_EXALLC	Malignant neoplasm of stomach (all cancers excluded)	Malignant neoplasm of stomach (all cancers excluded) || ||	TRUE	igd	NA	NA	NA	NA	NA	NA	NA	88890822	0.0233	1.024e-11	24840	11	ebi-a-GCST010681	Type 1 diabetes || id:ebi-a-GCST010681	TRUE	reported	igd	2	TRUE
6	rs10865468	C	G	C	G	-0.1624	0.0117	0.2527	0.3106	FALSE	TRUE	FALSE	finn-b-C3_STOMACH_EXALLC	2	84040260	0.0616	NA	0.8498	Malignant neoplasm of stomach (all cancers excluded) || id:finn-b-C3_STOMACH_EXALLC	Malignant neoplasm of stomach (all cancers excluded)	Malignant neoplasm of stomach (all cancers excluded) || ||	TRUE	igd	NA	NA	NA	NA	NA	NA	NA	84040260	0.0277	4.66402e-09	24840	2	ebi-a-GCST010681	Type 1 diabetes || id:ebi-a-GCST010681	TRUE	reported	igd	2	TRUE
7	rs10911399	G	A	G	A	-0.3707	0.1775	0.0455	0.02718	FALSE	FALSE	FALSE	finn-b-C3_STOMACH_EXALLC	1	183646903	0.1732	NA	0.3054	Malignant neoplasm of stomach (all cancers excluded) || id:finn-b-C3_STOMACH_EXALLC	Malignant neoplasm of stomach (all cancers excluded)	Malignant neoplasm of stomach (all cancers excluded) || ||	TRUE	igd	NA	NA	NA	NA	NA	NA	NA	183646903	0.064	6.74699e-09	24840	1	ebi-a-GCST010681	Type 1 diabetes || id:ebi-a-GCST010681	TRUE	reported	igd	2	TRUE
8	rs1131017	G	C	G	C	-0.2461	0.0622	0.5803	0.5775	FALSE	TRUE	TRUE	finn-b-C3_STOMACH_EXALLC	12	56435929	0.0576	NA	0.2797	Malignant neoplasm of stomach (all cancers excluded) || id:finn-b-C3_STOMACH_EXALLC	Malignant neoplasm of stomach (all cancers excluded)	Malignant neoplasm of stomach (all cancers excluded) || ||	TRUE	igd	NA	NA	NA	NA	NA	NA	NA	56435929	0.0238	4.24229e-25	24840	12	ebi-a-GCST010681	Type 1 diabetes || id:ebi-a-GCST010681	TRUE	reported	igd	2	FALSE
9	rs11571297	C	T	C	T	-0.1964	0.0875	0.4844	0.3709	FALSE	FALSE	FALSE	finn-b-C3_STOMACH_EXALLC	2	204745003	0.0587	NA	0.1357	Malignant neoplasm of stomach (all cancers excluded) || id:finn-b-C3_STOMACH_EXALLC	Malignant neoplasm of stomach (all cancers excluded)	Malignant neoplasm of stomach (all cancers excluded) || ||	TRUE	igd	NA	NA	NA	NA	NA	NA	NA	204745003	0.0237	1.11404e-16	24840	2	ebi-a-GCST010681	Type 1 diabetes || id:ebi-a-GCST010681	TRUE	reported	igd	2	TRUE
10	rs12722495	C	T	C	T	-0.3145	-0.1417	0.1122	0.06423	FALSE	FALSE	FALSE	finn-b-C3_STOMACH_EXALLC	10	6097283	0.1164	NA	0.2235	Malignant neoplasm of stomach (all cancers excluded) || id:finn-b-C3_STOMACH_EXALLC	Malignant neoplasm of stomach (all cancers excluded)	Malignant neoplasm of stomach (all cancers excluded) || ||	TRUE	igd	NA	NA	NA	NA	NA	NA	NA	6097283	0.0408	1.26911e-14	24840	10	ebi-a-GCST010681	Type 1 diabetes || id:ebi-a-GCST010681	TRUE	reported	igd	2	TRUE
11	rs13182737	A	G	A	G	0.1465	-0.0069	0.2553	0.2922	FALSE	FALSE	FALSE	finn-b-C3_STOMACH_EXALLC	5	37642210	0.0629	NA	0.9125	Malignant neoplasm of stomach (all cancers excluded) || id:finn-b-C3_STOMACH_EXALLC	Malignant neoplasm of stomach (all cancers excluded)	Malignant neoplasm of stomach (all cancers excluded) || ||	TRUE	igd	NA	NA	NA	NA	NA	NA	NA	37642210	0.0259	1.486e-08	24840	5	ebi-a-GCST010681	Type 1 diabetes || id:ebi-a-GCST010681	TRUE	reported	igd	2	TRUE
12	rs17125653	A	T	A	T	0.2355	0.1651	0.077	0.1315	FALSE	TRUE	FALSE	finn-b-C3_STOMACH_EXALLC	14	89771348	0.0844	NA	0.0503999	Malignant neoplasm of stomach (all cancers excluded) || id:finn-b-C3_STOMACH_EXALLC	Malignant neoplasm of stomach (all cancers excluded)	Malignant neoplasm of stomach (all cancers excluded) || ||	TRUE	igd	NA	NA	NA	NA	NA	NA	NA	89771348	0.0402	4.75401e-09	24840	14	ebi-a-GCST010681	Type 1 diabetes || id:ebi-a-GCST010681	TRUE	reported	igd	2	TRUE
13	rs1869449	A	G	A	G	0.1769	0.0505	0.2967	0.2714	FALSE	FALSE	FALSE	finn-b-C3_STOMACH_EXALLC	2	33613232	0.0637	NA	0.4281	Malignant neoplasm of stomach (all cancers excluded) || id:finn-b-C3_STOMACH_EXALLC	Malignant neoplasm of stomach (all cancers excluded)	Malignant neoplasm of stomach (all cancers excluded) || ||	TRUE	igd	NA	NA	NA	NA	NA	NA	NA	33613232	0.0269	4.55198e-11	24840	2	ebi-a-GCST010681	Type 1 diabetes || id:ebi-a-GCST010681	TRUE	reported	igd	2	TRUE
14	rs192324744	G	T	G	T	0.562	-0.1896	0.0131	0.01481	FALSE	FALSE	FALSE	finn-b-C3_STOMACH_EXALLC	2	142300935	0.2301	NA	0.41	Malignant neoplasm of stomach (all cancers excluded) || id:finn-b-C3_STOMACH_EXALLC	Malignant neoplasm of stomach (all cancers excluded)	Malignant neoplasm of stomach (all cancers excluded) || ||	TRUE	igd	NA	NA	NA	NA	NA	NA	NA	142300935	0.0875	1.36499e-10	24840	2	ebi-a-GCST010681	Type 1 diabetes || id:ebi-a-GCST010681	TRUE	reported	igd	2	TRUE
15	rs194749	C	T	C	T	-0.1638	-0.0061	0.2455	0.278	FALSE	FALSE	FALSE	finn-b-C3_STOMACH_EXALLC	14	69273905	0.0633	NA	0.9233	Malignant neoplasm of stomach (all cancers excluded) || id:finn-b-C3_STOMACH_EXALLC	Malignant neoplasm of stomach (all cancers excluded)	Malignant neoplasm of stomach (all cancers excluded) || ||	TRUE	igd	NA	NA	NA	NA	NA	NA	NA	69273905	0.0281	5.36896e-09	24840	14	ebi-a-GCST010681	Type 1 diabetes || id:ebi-a-GCST010681	TRUE	reported	igd	2	TRUE
16	rs202520	G	A	G	A	-0.1573	0.0922	0.7222	0.6628	FALSE	FALSE	FALSE	finn-b-C3_STOMACH_EXALLC	20	1675292	0.0603	NA	0.1262	Malignant neoplasm of stomach (all cancers excluded) || id:finn-b-C3_STOMACH_EXALLC	Malignant neoplasm of stomach (all cancers excluded)	Malignant neoplasm of stomach (all cancers excluded) || ||	TRUE	igd	NA	NA	NA	NA	NA	NA	NA	1675292	0.0256	7.97095e-10	24840	20	ebi-a-GCST010681	Type 1 diabetes || id:ebi-a-GCST010681	TRUE	reported	igd	2	TRUE
17	rs206763	A	G	A	G	0.6792	0.0279	0.0202	0.01588	FALSE	FALSE	FALSE	finn-b-C3_STOMACH_EXALLC	6	32970197	0.2257	NA	0.9016	Malignant neoplasm of stomach (all cancers excluded) || id:finn-b-C3_STOMACH_EXALLC	Malignant neoplasm of stomach (all cancers excluded)	Malignant neoplasm of stomach (all cancers excluded) || ||	TRUE	igd	NA	NA	NA	NA	NA	NA	NA	32970197	0.0779	2.92685e-18	24840	6	ebi-a-GCST010681	Type 1 diabetes || id:ebi-a-GCST010681	TRUE	reported	igd	2	TRUE
18	rs2071647	A	T	A	T	0.1526	0.1157	0.2755	0.2613	FALSE	TRUE	FALSE	finn-b-C3_STOMACH_EXALLC	12	9914005	0.0645	NA	0.0726407	Malignant neoplasm of stomach (all cancers excluded) || id:finn-b-C3_STOMACH_EXALLC	Malignant neoplasm of stomach (all cancers excluded)	Malignant neoplasm of stomach (all cancers excluded) || ||	TRUE	igd	NA	NA	NA	NA	NA	NA	NA	9914005	0.0258	3.29602e-09	24840	12	ebi-a-GCST010681	Type 1 diabetes || id:ebi-a-GCST010681	TRUE	reported	igd	2	TRUE
19	rs2111485	G	A	G	A	0.1577	0.0848	0.6033	0.5827	FALSE	FALSE	FALSE	finn-b-C3_STOMACH_EXALLC	2	163110536	0.0578	NA	0.1423	Malignant neoplasm of stomach (all cancers excluded) || id:finn-b-C3_STOMACH_EXALLC	Malignant neoplasm of stomach (all cancers excluded)	Malignant neoplasm of stomach (all cancers excluded) || ||	TRUE	igd	NA	NA	NA	NA	NA	NA	NA	163110536	0.0248	1.892e-10	24840	2	ebi-a-GCST010681	Type 1 diabetes || id:ebi-a-GCST010681	TRUE	reported	igd	2	TRUE
20	rs2144013	G	A	G	A	0.2234	0.0524	0.2093	0.1933	FALSE	FALSE	FALSE	finn-b-C3_STOMACH_EXALLC	6	33065993	0.0725	NA	0.4704	Malignant neoplasm of stomach (all cancers excluded) || id:finn-b-C3_STOMACH_EXALLC	Malignant neoplasm of stomach (all cancers excluded)	Malignant neoplasm of stomach (all cancers excluded) || ||	TRUE	igd	NA	NA	NA	NA	NA	NA	NA	33065993	0.0317	1.75509e-12	24840	6	ebi-a-GCST010681	Type 1 diabetes || id:ebi-a-GCST010681	TRUE	reported	igd	2	TRUE
21	rs2269247	T	C	T	C	0.1709	0.0336	0.1804	0.3074	FALSE	FALSE	FALSE	finn-b-C3_STOMACH_EXALLC	1	64107284	0.0619	NA	0.5866	Malignant neoplasm of stomach (all cancers excluded) || id:finn-b-C3_STOMACH_EXALLC	Malignant neoplasm of stomach (all cancers excluded)	Malignant neoplasm of stomach (all cancers excluded) || ||	TRUE	igd	NA	NA	NA	NA	NA	NA	NA	64107284	0.0295	7.27897e-09	24840	1	ebi-a-GCST010681	Type 1 diabetes || id:ebi-a-GCST010681	TRUE	reported	igd	2	TRUE
22	rs231971	G	A	G	A	0.2411	-0.0027	0.1026	0.03896	FALSE	FALSE	FALSE	finn-b-C3_STOMACH_EXALLC	16	28536519	0.1495	NA	0.9855	Malignant neoplasm of stomach (all cancers excluded) || id:finn-b-C3_STOMACH_EXALLC	Malignant neoplasm of stomach (all cancers excluded)	Malignant neoplasm of stomach (all cancers excluded) || ||	TRUE	igd	NA	NA	NA	NA	NA	NA	NA	28536519	0.0399	1.55199e-09	24840	16	ebi-a-GCST010681	Type 1 diabetes || id:ebi-a-GCST010681	TRUE	reported	igd	2	TRUE
23	rs34296259	A	T	A	T	0.6637	-0.1671	0.0082	0.05248	FALSE	TRUE	FALSE	finn-b-C3_STOMACH_EXALLC	9	12903066	0.1289	NA	0.195	Malignant neoplasm of stomach (all cancers excluded) || id:finn-b-C3_STOMACH_EXALLC	Malignant neoplasm of stomach (all cancers excluded)	Malignant neoplasm of stomach (all cancers excluded) || ||	TRUE	igd	NA	NA	NA	NA	NA	NA	NA	12903066	0.1171	1.42699e-08	24840	9	ebi-a-GCST010681	Type 1 diabetes || id:ebi-a-GCST010681	TRUE	reported	igd	2	TRUE
24	rs34536443	C	G	C	G	-0.4139	0.085	0.0515	0.03027	FALSE	TRUE	FALSE	finn-b-C3_STOMACH_EXALLC	19	10463118	0.1663	NA	0.609	Malignant neoplasm of stomach (all cancers excluded) || id:finn-b-C3_STOMACH_EXALLC	Malignant neoplasm of stomach (all cancers excluded)	Malignant neoplasm of stomach (all cancers excluded) || ||	TRUE	igd	NA	NA	NA	NA	NA	NA	NA	10463118	0.0665	4.84295e-10	24840	19	ebi-a-GCST010681	Type 1 diabetes || id:ebi-a-GCST010681	TRUE	reported	igd	2	TRUE
25	rs34954	A	C	C	G	-0.4912	-0.1018	0.0443	0.07802	TRUE	FALSE	FALSE	finn-b-C3_STOMACH_EXALLC	5	75998201	0.1065	NA	0.339	Malignant neoplasm of stomach (all cancers excluded) || id:finn-b-C3_STOMACH_EXALLC	Malignant neoplasm of stomach (all cancers excluded)	Malignant neoplasm of stomach (all cancers excluded) || ||	TRUE	igd	NA	NA	NA	NA	NA	NA	NA	75998201	0.0863	1.253e-08	24840	5	ebi-a-GCST010681	Type 1 diabetes || id:ebi-a-GCST010681	TRUE	reported	igd	2	FALSE
26	rs4566101	C	T	C	T	0.1755	0.035	0.2697	0.2814	FALSE	FALSE	FALSE	finn-b-C3_STOMACH_EXALLC	15	49219631	0.063	NA	0.579201	Malignant neoplasm of stomach (all cancers excluded) || id:finn-b-C3_STOMACH_EXALLC	Malignant neoplasm of stomach (all cancers excluded)	Malignant neoplasm of stomach (all cancers excluded) || ||	TRUE	igd	NA	NA	NA	NA	NA	NA	NA	49219631	0.0255	6.22874e-12	24840	15	ebi-a-GCST010681	Type 1 diabetes || id:ebi-a-GCST010681	TRUE	reported	igd	2	TRUE
27	rs506770	C	G	C	G	1.0048	-0.0481	0.768	0.7877	FALSE	TRUE	FALSE	finn-b-C3_STOMACH_EXALLC	6	31785228	0.0697	NA	0.4901	Malignant neoplasm of stomach (all cancers excluded) || id:finn-b-C3_STOMACH_EXALLC	Malignant neoplasm of stomach (all cancers excluded)	Malignant neoplasm of stomach (all cancers excluded) || ||	TRUE	igd	NA	NA	NA	NA	NA	NA	NA	31785228	0.0426	3.3266e-123	24840	6	ebi-a-GCST010681	Type 1 diabetes || id:ebi-a-GCST010681	TRUE	reported	igd	2	TRUE
28	rs55996894	C	G	C	G	-0.1785	-0.0357	0.204	0.1503	FALSE	TRUE	FALSE	finn-b-C3_STOMACH_EXALLC	14	101302463	0.0797	NA	0.654201	Malignant neoplasm of stomach (all cancers excluded) || id:finn-b-C3_STOMACH_EXALLC	Malignant neoplasm of stomach (all cancers excluded)	Malignant neoplasm of stomach (all cancers excluded) || ||	TRUE	igd	NA	NA	NA	NA	NA	NA	NA	101302463	0.0323	3.12802e-08	24840	14	ebi-a-GCST010681	Type 1 diabetes || id:ebi-a-GCST010681	TRUE	reported	igd	2	TRUE
29	rs59680223	T	C	T	C	0.6421	0.1426	0.0081	0.01639	FALSE	FALSE	FALSE	finn-b-C3_STOMACH_EXALLC	12	74547684	0.2266	NA	0.5293	Malignant neoplasm of stomach (all cancers excluded) || id:finn-b-C3_STOMACH_EXALLC	Malignant neoplasm of stomach (all cancers excluded)	Malignant neoplasm of stomach (all cancers excluded) || ||	TRUE	igd	NA	NA	NA	NA	NA	NA	NA	74547684	0.1032	4.99804e-10	24840	12	ebi-a-GCST010681	Type 1 diabetes || id:ebi-a-GCST010681	TRUE	reported	igd	2	TRUE
30	rs62410259	A	G	A	G	-0.3796	0.0403	0.077	0.07957	FALSE	FALSE	FALSE	finn-b-C3_STOMACH_EXALLC	4	41713671	0.1053	NA	0.701699	Malignant neoplasm of stomach (all cancers excluded) || id:finn-b-C3_STOMACH_EXALLC	Malignant neoplasm of stomach (all cancers excluded)	Malignant neoplasm of stomach (all cancers excluded) || ||	TRUE	igd	NA	NA	NA	NA	NA	NA	NA	41713671	0.0533	1.01789e-12	24840	4	ebi-a-GCST010681	Type 1 diabetes || id:ebi-a-GCST010681	TRUE	reported	igd	2	TRUE
31	rs6679677	A	C	A	C	0.6527	0.1091	0.0993	0.1484	FALSE	FALSE	FALSE	finn-b-C3_STOMACH_EXALLC	1	114303808	0.0804	NA	0.1747	Malignant neoplasm of stomach (all cancers excluded) || id:finn-b-C3_STOMACH_EXALLC	Malignant neoplasm of stomach (all cancers excluded)	Malignant neoplasm of stomach (all cancers excluded) || ||	TRUE	igd	NA	NA	NA	NA	NA	NA	NA	114303808	0.0346	3.41822e-79	24840	1	ebi-a-GCST010681	Type 1 diabetes || id:ebi-a-GCST010681	TRUE	reported	igd	2	TRUE
32	rs6719660	G	A	G	A	0.2918	-0.1867	0.9354	0.9604	FALSE	FALSE	FALSE	finn-b-C3_STOMACH_EXALLC	2	130096389	0.1474	NA	0.2055	Malignant neoplasm of stomach (all cancers excluded) || id:finn-b-C3_STOMACH_EXALLC	Malignant neoplasm of stomach (all cancers excluded)	Malignant neoplasm of stomach (all cancers excluded) || ||	TRUE	igd	NA	NA	NA	NA	NA	NA	NA	130096389	0.0524	2.51698e-08	24840	2	ebi-a-GCST010681	Type 1 diabetes || id:ebi-a-GCST010681	TRUE	reported	igd	2	TRUE
33	rs689	T	A	T	A	0.7004	-0.0253	0.7109	0.7914	FALSE	TRUE	FALSE	finn-b-C3_STOMACH_EXALLC	11	2182224	0.0704	NA	0.719	Malignant neoplasm of stomach (all cancers excluded) || id:finn-b-C3_STOMACH_EXALLC	Malignant neoplasm of stomach (all cancers excluded)	Malignant neoplasm of stomach (all cancers excluded) || ||	TRUE	igd	NA	NA	NA	NA	NA	NA	NA	2182224	0.0354	2.30303e-87	24840	11	ebi-a-GCST010681	Type 1 diabetes || id:ebi-a-GCST010681	TRUE	reported	igd	2	TRUE
34	rs6909461	C	A	C	A	-0.314	-0.1294	0.2529	0.3093	FALSE	FALSE	FALSE	finn-b-C3_STOMACH_EXALLC	6	31353950	0.0737	NA	0.0789605	Malignant neoplasm of stomach (all cancers excluded) || id:finn-b-C3_STOMACH_EXALLC	Malignant neoplasm of stomach (all cancers excluded)	Malignant neoplasm of stomach (all cancers excluded) || ||	TRUE	igd	NA	NA	NA	NA	NA	NA	NA	31353950	0.0332	3.05703e-21	24840	6	ebi-a-GCST010681	Type 1 diabetes || id:ebi-a-GCST010681	TRUE	reported	igd	2	TRUE
35	rs741172	T	C	T	C	-0.2034	0.0717	0.3205	0.2902	FALSE	FALSE	FALSE	finn-b-C3_STOMACH_EXALLC	16	11200798	0.063	NA	0.2547	Malignant neoplasm of stomach (all cancers excluded) || id:finn-b-C3_STOMACH_EXALLC	Malignant neoplasm of stomach (all cancers excluded)	Malignant neoplasm of stomach (all cancers excluded) || ||	TRUE	igd	NA	NA	NA	NA	NA	NA	NA	11200798	0.0258	3.11387e-15	24840	16	ebi-a-GCST010681	Type 1 diabetes || id:ebi-a-GCST010681	TRUE	reported	igd	2	TRUE
36	rs8056814	A	G	A	G	0.2641	-0.1116	0.0793	0.08277	FALSE	FALSE	FALSE	finn-b-C3_STOMACH_EXALLC	16	75252327	0.1036	NA	0.2814	Malignant neoplasm of stomach (all cancers excluded) || id:finn-b-C3_STOMACH_EXALLC	Malignant neoplasm of stomach (all cancers excluded)	Malignant neoplasm of stomach (all cancers excluded) || ||	TRUE	igd	NA	NA	NA	NA	NA	NA	NA	75252327	0.0415	1.98701e-10	24840	16	ebi-a-GCST010681	Type 1 diabetes || id:ebi-a-GCST010681	TRUE	reported	igd	2	TRUE
37	rs9273363	A	C	A	C	1.2786	0.0594	0.3317	0.2806	FALSE	FALSE	FALSE	finn-b-C3_STOMACH_EXALLC	6	32626272	0.0671	NA	0.376	Malignant neoplasm of stomach (all cancers excluded) || id:finn-b-C3_STOMACH_EXALLC	Malignant neoplasm of stomach (all cancers excluded)	Malignant neoplasm of stomach (all cancers excluded) || ||	TRUE	igd	NA	NA	NA	NA	NA	NA	NA	32626272	0.0334	1e-200	24840	6	ebi-a-GCST010681	Type 1 diabetes || id:ebi-a-GCST010681	TRUE	reported	igd	2	TRUE
38	rs9296062	C	G	C	G	0.6913	-0.2134	0.0509	0.0734	FALSE	TRUE	FALSE	finn-b-C3_STOMACH_EXALLC	6	32895894	0.11	NA	0.05243	Malignant neoplasm of stomach (all cancers excluded) || id:finn-b-C3_STOMACH_EXALLC	Malignant neoplasm of stomach (all cancers excluded)	Malignant neoplasm of stomach (all cancers excluded) || ||	TRUE	igd	NA	NA	NA	NA	NA	NA	NA	32895894	0.054	1.36994e-37	24840	6	ebi-a-GCST010681	Type 1 diabetes || id:ebi-a-GCST010681	TRUE	reported	igd	2	TRUE
39	rs9468618	T	C	T	C	-0.3009	-0.0347	0.0975	0.05526	FALSE	FALSE	FALSE	finn-b-C3_STOMACH_EXALLC	6	29750776	0.1231	NA	0.7782	Malignant neoplasm of stomach (all cancers excluded) || id:finn-b-C3_STOMACH_EXALLC	Malignant neoplasm of stomach (all cancers excluded)	Malignant neoplasm of stomach (all cancers excluded) || ||	TRUE	igd	NA	NA	NA	NA	NA	NA	NA	29750776	0.0489	7.52801e-10	24840	6	ebi-a-GCST010681	Type 1 diabetes || id:ebi-a-GCST010681	TRUE	reported	igd	2	TRUE

## Sheet: UC
	SNP	effect_allele.exposure	other_allele.exposure	effect_allele.outcome	other_allele.outcome	beta.exposure	beta.outcome	eaf.exposure	eaf.outcome	remove	palindromic	ambiguous	id.outcome	chr	pos	se.outcome	samplesize.outcome	pval.outcome	outcome	originalname.outcome	outcome.deprecated	mr_keep.outcome	data_source.outcome	proxy.outcome	target_snp.outcome	proxy_snp.outcome	target_a1.outcome	target_a2.outcome	proxy_a1.outcome	proxy_a2.outcome	samplesize.exposure	pval.exposure	chr.exposure	se.exposure	pos.exposure	id.exposure	exposure	mr_keep.exposure	pval_origin.exposure	data_source.exposure	action	mr_keep
1	rs10185424	G	T	G	T	-0.0965995	-0.1142	0.5396	0.6975	FALSE	FALSE	FALSE	finn-b-C3_STOMACH_EXALLC	2	102662888	0.0621	NA	0.0660298	Malignant neoplasm of stomach (all cancers excluded) || id:finn-b-C3_STOMACH_EXALLC	Malignant neoplasm of stomach (all cancers excluded)	Malignant neoplasm of stomach (all cancers excluded) || ||	TRUE	igd	NA	NA	NA	NA	NA	NA	NA	47745	1.47367e-14	2	0.0125621	102662888	ieu-a-970	Ulcerative colitis || id:ieu-a-970	TRUE	reported	igd	2	TRUE
2	rs10460566	A	G	A	G	-0.0817673	0.0484	0.7611	0.8227	FALSE	FALSE	FALSE	finn-b-C3_STOMACH_EXALLC	2	25483121	0.0742	NA	0.5141	Malignant neoplasm of stomach (all cancers excluded) || id:finn-b-C3_STOMACH_EXALLC	Malignant neoplasm of stomach (all cancers excluded)	Malignant neoplasm of stomach (all cancers excluded) || ||	TRUE	igd	NA	NA	NA	NA	NA	NA	NA	47745	1.59643e-08	2	0.0144699	25483121	ieu-a-970	Ulcerative colitis || id:ieu-a-970	TRUE	reported	igd	2	TRUE
3	rs10748783	A	C	A	C	-0.164756	0.0082	0.5237	0.5293	FALSE	FALSE	FALSE	finn-b-C3_STOMACH_EXALLC	10	101285872	0.0569	NA	0.8859	Malignant neoplasm of stomach (all cancers excluded) || id:finn-b-C3_STOMACH_EXALLC	Malignant neoplasm of stomach (all cancers excluded)	Malignant neoplasm of stomach (all cancers excluded) || ||	TRUE	igd	NA	NA	NA	NA	NA	NA	NA	47745	7.73393e-39	10	0.0126394	101285872	ieu-a-970	Ulcerative colitis || id:ieu-a-970	TRUE	reported	igd	2	TRUE
4	rs10758669	A	C	A	C	-0.143218	-0.0012	0.6504	0.6413	FALSE	FALSE	FALSE	finn-b-C3_STOMACH_EXALLC	9	4981602	0.0592	NA	0.9834	Malignant neoplasm of stomach (all cancers excluded) || id:finn-b-C3_STOMACH_EXALLC	Malignant neoplasm of stomach (all cancers excluded)	Malignant neoplasm of stomach (all cancers excluded) || ||	TRUE	igd	NA	NA	NA	NA	NA	NA	NA	47745	1.03753e-28	9	0.0128828	4981602	ieu-a-970	Ulcerative colitis || id:ieu-a-970	TRUE	reported	igd	2	TRUE
5	rs10761659	G	A	G	A	0.117315	0.0143	0.5399	0.528	FALSE	FALSE	FALSE	finn-b-C3_STOMACH_EXALLC	10	64445564	0.057	NA	0.8018	Malignant neoplasm of stomach (all cancers excluded) || id:finn-b-C3_STOMACH_EXALLC	Malignant neoplasm of stomach (all cancers excluded)	Malignant neoplasm of stomach (all cancers excluded) || ||	TRUE	igd	NA	NA	NA	NA	NA	NA	NA	47745	1.49796e-20	10	0.0126238	64445564	ieu-a-970	Ulcerative colitis || id:ieu-a-970	TRUE	reported	igd	2	TRUE
6	rs1077773	A	G	A	G	0.0721282	-0.0223	0.5238	0.5108	FALSE	FALSE	FALSE	finn-b-C3_STOMACH_EXALLC	7	17442679	0.0569	NA	0.695601	Malignant neoplasm of stomach (all cancers excluded) || id:finn-b-C3_STOMACH_EXALLC	Malignant neoplasm of stomach (all cancers excluded)	Malignant neoplasm of stomach (all cancers excluded) || ||	TRUE	igd	NA	NA	NA	NA	NA	NA	NA	47745	5.96458e-09	7	0.012398	17442679	ieu-a-970	Ulcerative colitis || id:ieu-a-970	TRUE	reported	igd	2	TRUE
7	rs10870077	G	C	G	C	-0.135741	0.0657	0.5722	0.582	FALSE	TRUE	TRUE	finn-b-C3_STOMACH_EXALLC	9	139263891	0.0575	NA	0.2534	Malignant neoplasm of stomach (all cancers excluded) || id:finn-b-C3_STOMACH_EXALLC	Malignant neoplasm of stomach (all cancers excluded)	Malignant neoplasm of stomach (all cancers excluded) || ||	TRUE	igd	NA	NA	NA	NA	NA	NA	NA	47745	5.77032e-27	9	0.0126242	139263891	ieu-a-970	Ulcerative colitis || id:ieu-a-970	TRUE	reported	igd	2	FALSE
8	rs10910092	G	A	G	A	-0.0863506	-0.0642	0.4676	0.4784	FALSE	FALSE	FALSE	finn-b-C3_STOMACH_EXALLC	1	2501516	0.0568	NA	0.2588	Malignant neoplasm of stomach (all cancers excluded) || id:finn-b-C3_STOMACH_EXALLC	Malignant neoplasm of stomach (all cancers excluded)	Malignant neoplasm of stomach (all cancers excluded) || ||	TRUE	igd	NA	NA	NA	NA	NA	NA	NA	47745	1.42266e-11	1	0.0127821	2501516	ieu-a-970	Ulcerative colitis || id:ieu-a-970	TRUE	reported	igd	2	TRUE
9	rs11083840	G	T	G	T	0.0691316	-0.0472	0.4025	0.3413	FALSE	FALSE	FALSE	finn-b-C3_STOMACH_EXALLC	19	47119910	0.0599	NA	0.4307	Malignant neoplasm of stomach (all cancers excluded) || id:finn-b-C3_STOMACH_EXALLC	Malignant neoplasm of stomach (all cancers excluded)	Malignant neoplasm of stomach (all cancers excluded) || ||	TRUE	igd	NA	NA	NA	NA	NA	NA	NA	47745	3.41036e-08	19	0.0125262	47119910	ieu-a-970	Ulcerative colitis || id:ieu-a-970	TRUE	reported	igd	2	TRUE
10	rs11150589	C	T	C	T	-0.0798521	-0.0399	0.5268	0.5647	FALSE	FALSE	FALSE	finn-b-C3_STOMACH_EXALLC	16	30482494	0.0578	NA	0.490399	Malignant neoplasm of stomach (all cancers excluded) || id:finn-b-C3_STOMACH_EXALLC	Malignant neoplasm of stomach (all cancers excluded)	Malignant neoplasm of stomach (all cancers excluded) || ||	TRUE	igd	NA	NA	NA	NA	NA	NA	NA	47745	3.28398e-10	16	0.0127057	30482494	ieu-a-970	Ulcerative colitis || id:ieu-a-970	TRUE	reported	igd	2	TRUE
11	rs111830527	A	G	A	G	-0.192324	0.3717	0.05254	0.01238	FALSE	FALSE	FALSE	finn-b-C3_STOMACH_EXALLC	1	22687173	0.2588	NA	0.1509	Malignant neoplasm of stomach (all cancers excluded) || id:finn-b-C3_STOMACH_EXALLC	Malignant neoplasm of stomach (all cancers excluded)	Malignant neoplasm of stomach (all cancers excluded) || ||	TRUE	igd	NA	NA	NA	NA	NA	NA	NA	47745	5.08745e-11	1	0.0292804	22687173	ieu-a-970	Ulcerative colitis || id:ieu-a-970	TRUE	reported	igd	2	TRUE
12	rs11229555	T	G	T	G	-0.0823351	-0.0911	0.2515	0.277	FALSE	FALSE	FALSE	finn-b-C3_STOMACH_EXALLC	11	58408687	0.0652	NA	0.1625	Malignant neoplasm of stomach (all cancers excluded) || id:finn-b-C3_STOMACH_EXALLC	Malignant neoplasm of stomach (all cancers excluded)	Malignant neoplasm of stomach (all cancers excluded) || ||	TRUE	igd	NA	NA	NA	NA	NA	NA	NA	47745	1.2147e-08	11	0.0144507	58408687	ieu-a-970	Ulcerative colitis || id:ieu-a-970	TRUE	reported	igd	2	TRUE
13	rs11230563	T	C	T	C	-0.0750666	-0.0156	0.348	0.2484	FALSE	FALSE	FALSE	finn-b-C3_STOMACH_EXALLC	11	60776209	0.066	NA	0.8132	Malignant neoplasm of stomach (all cancers excluded) || id:finn-b-C3_STOMACH_EXALLC	Malignant neoplasm of stomach (all cancers excluded)	Malignant neoplasm of stomach (all cancers excluded) || ||	TRUE	igd	NA	NA	NA	NA	NA	NA	NA	47745	1.90296e-08	11	0.0133556	60776209	ieu-a-970	Ulcerative colitis || id:ieu-a-970	TRUE	reported	igd	2	TRUE
14	rs11641184	A	C	A	C	0.0780232	-0.0925	0.4762	0.473	FALSE	FALSE	FALSE	finn-b-C3_STOMACH_EXALLC	16	11704651	0.057	NA	0.1044	Malignant neoplasm of stomach (all cancers excluded) || id:finn-b-C3_STOMACH_EXALLC	Malignant neoplasm of stomach (all cancers excluded)	Malignant neoplasm of stomach (all cancers excluded) || ||	TRUE	igd	NA	NA	NA	NA	NA	NA	NA	47745	4.24043e-10	16	0.0124939	11704651	ieu-a-970	Ulcerative colitis || id:ieu-a-970	TRUE	reported	igd	2	TRUE
15	rs11676348	T	C	T	C	0.0744362	-0.072	0.4763	0.4068	FALSE	FALSE	FALSE	finn-b-C3_STOMACH_EXALLC	2	219010146	0.0578	NA	0.2132	Malignant neoplasm of stomach (all cancers excluded) || id:finn-b-C3_STOMACH_EXALLC	Malignant neoplasm of stomach (all cancers excluded)	Malignant neoplasm of stomach (all cancers excluded) || ||	TRUE	igd	NA	NA	NA	NA	NA	NA	NA	47745	2.07678e-09	2	0.0124232	219010146	ieu-a-970	Ulcerative colitis || id:ieu-a-970	TRUE	reported	igd	2	TRUE
16	rs1182188	C	T	C	T	-0.107615	-0.0147	0.2989	0.3617	FALSE	FALSE	FALSE	finn-b-C3_STOMACH_EXALLC	7	2869985	0.0592	NA	0.8044	Malignant neoplasm of stomach (all cancers excluded) || id:finn-b-C3_STOMACH_EXALLC	Malignant neoplasm of stomach (all cancers excluded)	Malignant neoplasm of stomach (all cancers excluded) || ||	TRUE	igd	NA	NA	NA	NA	NA	NA	NA	47745	5.03153e-15	7	0.0137507	2869985	ieu-a-970	Ulcerative colitis || id:ieu-a-970	TRUE	reported	igd	2	TRUE
17	rs12103	C	T	C	T	-0.0995588	0.079	0.8166	0.7351	FALSE	FALSE	FALSE	finn-b-C3_STOMACH_EXALLC	1	1249187	0.0645	NA	0.2208	Malignant neoplasm of stomach (all cancers excluded) || id:finn-b-C3_STOMACH_EXALLC	Malignant neoplasm of stomach (all cancers excluded)	Malignant neoplasm of stomach (all cancers excluded) || ||	TRUE	igd	TRUE	rs12103	rs12142199	T	C	G	A	47745	9.96369e-10	1	0.0162944	1247494	ieu-a-970	Ulcerative colitis || id:ieu-a-970	TRUE	reported	igd	2	TRUE
18	rs12132349	A	T	A	T	-0.166942	-0.1294	0.2809	0.2122	FALSE	TRUE	FALSE	finn-b-C3_STOMACH_EXALLC	1	200875242	0.0691	NA	0.0611505	Malignant neoplasm of stomach (all cancers excluded) || id:finn-b-C3_STOMACH_EXALLC	Malignant neoplasm of stomach (all cancers excluded)	Malignant neoplasm of stomach (all cancers excluded) || ||	TRUE	igd	NA	NA	NA	NA	NA	NA	NA	47745	3.63664e-31	1	0.0143783	200875242	ieu-a-970	Ulcerative colitis || id:ieu-a-970	TRUE	reported	igd	2	TRUE
19	rs12318183	A	C	A	C	0.162178	-0.0122	0.3854	0.3242	FALSE	FALSE	FALSE	finn-b-C3_STOMACH_EXALLC	12	68503836	0.0608	NA	0.8406	Malignant neoplasm of stomach (all cancers excluded) || id:finn-b-C3_STOMACH_EXALLC	Malignant neoplasm of stomach (all cancers excluded)	Malignant neoplasm of stomach (all cancers excluded) || ||	TRUE	igd	NA	NA	NA	NA	NA	NA	NA	47745	1.44278e-37	12	0.0126604	68503836	ieu-a-970	Ulcerative colitis || id:ieu-a-970	TRUE	reported	igd	2	TRUE
20	rs12718244	A	G	A	G	0.0717762	-0.0711	0.4081	0.2922	FALSE	FALSE	FALSE	finn-b-C3_STOMACH_EXALLC	7	50175654	0.0625	NA	0.2546	Malignant neoplasm of stomach (all cancers excluded) || id:finn-b-C3_STOMACH_EXALLC	Malignant neoplasm of stomach (all cancers excluded)	Malignant neoplasm of stomach (all cancers excluded) || ||	TRUE	igd	NA	NA	NA	NA	NA	NA	NA	47745	1.4115e-08	7	0.0126545	50175654	ieu-a-970	Ulcerative colitis || id:ieu-a-970	TRUE	reported	igd	2	TRUE
21	rs12720356	C	A	C	A	0.153279	-0.1551	0.08572	0.08212	FALSE	FALSE	FALSE	finn-b-C3_STOMACH_EXALLC	19	10469975	0.1043	NA	0.1371	Malignant neoplasm of stomach (all cancers excluded) || id:finn-b-C3_STOMACH_EXALLC	Malignant neoplasm of stomach (all cancers excluded)	Malignant neoplasm of stomach (all cancers excluded) || ||	TRUE	igd	NA	NA	NA	NA	NA	NA	NA	47745	1.67225e-11	19	0.0227683	10469975	ieu-a-970	Ulcerative colitis || id:ieu-a-970	TRUE	reported	igd	2	TRUE
22	rs12796489	A	C	A	C	-0.67649	0.0992	0.02286	0.004329	FALSE	FALSE	FALSE	finn-b-C3_STOMACH_EXALLC	11	3059360	0.4359	NA	0.8199	Malignant neoplasm of stomach (all cancers excluded) || id:finn-b-C3_STOMACH_EXALLC	Malignant neoplasm of stomach (all cancers excluded)	Malignant neoplasm of stomach (all cancers excluded) || ||	TRUE	igd	NA	NA	NA	NA	NA	NA	NA	47745	1.21787e-33	11	0.0559623	3059360	ieu-a-970	Ulcerative colitis || id:ieu-a-970	TRUE	reported	igd	2	TRUE
23	rs1297256	T	C	T	C	-0.10106	0.0895	0.4249	0.4054	FALSE	FALSE	FALSE	finn-b-C3_STOMACH_EXALLC	21	16805676	0.0577	NA	0.1211	Malignant neoplasm of stomach (all cancers excluded) || id:finn-b-C3_STOMACH_EXALLC	Malignant neoplasm of stomach (all cancers excluded)	Malignant neoplasm of stomach (all cancers excluded) || ||	TRUE	igd	NA	NA	NA	NA	NA	NA	NA	47745	2.09604e-15	21	0.0127351	16805676	ieu-a-970	Ulcerative colitis || id:ieu-a-970	TRUE	reported	igd	2	TRUE
24	rs13136827	C	T	C	T	-0.111814	0.1526	0.1622	0.1145	FALSE	FALSE	FALSE	finn-b-C3_STOMACH_EXALLC	4	123171318	0.0892	NA	0.0871907	Malignant neoplasm of stomach (all cancers excluded) || id:finn-b-C3_STOMACH_EXALLC	Malignant neoplasm of stomach (all cancers excluded)	Malignant neoplasm of stomach (all cancers excluded) || ||	TRUE	igd	NA	NA	NA	NA	NA	NA	NA	47745	2.34542e-10	4	0.0176452	123171318	ieu-a-970	Ulcerative colitis || id:ieu-a-970	TRUE	reported	igd	2	TRUE
25	rs13255292	T	C	T	C	-0.075463	0.0503	0.3284	0.3424	FALSE	FALSE	FALSE	finn-b-C3_STOMACH_EXALLC	8	129076573	0.0601	NA	0.4026	Malignant neoplasm of stomach (all cancers excluded) || id:finn-b-C3_STOMACH_EXALLC	Malignant neoplasm of stomach (all cancers excluded)	Malignant neoplasm of stomach (all cancers excluded) || ||	TRUE	igd	NA	NA	NA	NA	NA	NA	NA	47745	3.81514e-08	8	0.0137225	129076573	ieu-a-970	Ulcerative colitis || id:ieu-a-970	TRUE	reported	igd	2	TRUE
26	rs13430791	A	G	A	G	0.105886	0.2213	0.1202	0.07119	FALSE	FALSE	FALSE	finn-b-C3_STOMACH_EXALLC	2	43481013	0.1102	NA	0.0446704	Malignant neoplasm of stomach (all cancers excluded) || id:finn-b-C3_STOMACH_EXALLC	Malignant neoplasm of stomach (all cancers excluded)	Malignant neoplasm of stomach (all cancers excluded) || ||	TRUE	igd	NA	NA	NA	NA	NA	NA	NA	47745	1.39422e-08	2	0.0186614	43481013	ieu-a-970	Ulcerative colitis || id:ieu-a-970	TRUE	reported	igd	2	TRUE
27	rs140143	T	G	T	G	-0.129716	-0.0463	0.3897	0.3476	FALSE	FALSE	FALSE	finn-b-C3_STOMACH_EXALLC	22	30173109	0.0598	NA	0.4383	Malignant neoplasm of stomach (all cancers excluded) || id:finn-b-C3_STOMACH_EXALLC	Malignant neoplasm of stomach (all cancers excluded)	Malignant neoplasm of stomach (all cancers excluded) || ||	TRUE	igd	NA	NA	NA	NA	NA	NA	NA	47745	1.18631e-19	22	0.0143011	30173109	ieu-a-970	Ulcerative colitis || id:ieu-a-970	TRUE	reported	igd	2	TRUE
28	rs140143	T	G	G	C	-0.129716	0.0172	0.3897	0.09754	TRUE	FALSE	FALSE	finn-b-C3_STOMACH_EXALLC	22	30173109	0.1075	NA	0.8729	Malignant neoplasm of stomach (all cancers excluded) || id:finn-b-C3_STOMACH_EXALLC	Malignant neoplasm of stomach (all cancers excluded)	Malignant neoplasm of stomach (all cancers excluded) || ||	TRUE	igd	NA	NA	NA	NA	NA	NA	NA	47745	1.18631e-19	22	0.0143011	30173109	ieu-a-970	Ulcerative colitis || id:ieu-a-970	TRUE	reported	igd	2	FALSE
29	rs1517352	C	A	C	A	0.0777839	-0.0886	0.6048	0.6231	FALSE	FALSE	FALSE	finn-b-C3_STOMACH_EXALLC	2	191931464	0.0586	NA	0.1304	Malignant neoplasm of stomach (all cancers excluded) || id:finn-b-C3_STOMACH_EXALLC	Malignant neoplasm of stomach (all cancers excluded)	Malignant neoplasm of stomach (all cancers excluded) || ||	TRUE	igd	NA	NA	NA	NA	NA	NA	NA	47745	2.09991e-09	2	0.0129859	191931464	ieu-a-970	Ulcerative colitis || id:ieu-a-970	TRUE	reported	igd	2	TRUE
30	rs16841904	T	C	T	C	0.0860225	-0.0549	0.2028	0.1453	FALSE	FALSE	FALSE	finn-b-C3_STOMACH_EXALLC	1	197701992	0.0799	NA	0.4924	Malignant neoplasm of stomach (all cancers excluded) || id:finn-b-C3_STOMACH_EXALLC	Malignant neoplasm of stomach (all cancers excluded)	Malignant neoplasm of stomach (all cancers excluded) || ||	TRUE	igd	NA	NA	NA	NA	NA	NA	NA	47745	1.90349e-08	1	0.015305	197701992	ieu-a-970	Ulcerative colitis || id:ieu-a-970	TRUE	reported	igd	2	TRUE
31	rs17694108	A	G	A	G	0.0958444	0.0252	0.2797	0.349	FALSE	FALSE	FALSE	finn-b-C3_STOMACH_EXALLC	19	33731551	0.0596	NA	0.6724	Malignant neoplasm of stomach (all cancers excluded) || id:finn-b-C3_STOMACH_EXALLC	Malignant neoplasm of stomach (all cancers excluded)	Malignant neoplasm of stomach (all cancers excluded) || ||	TRUE	igd	NA	NA	NA	NA	NA	NA	NA	47745	6.16737e-12	19	0.0139396	33731551	ieu-a-970	Ulcerative colitis || id:ieu-a-970	TRUE	reported	igd	2	TRUE
32	rs17780256	C	A	C	A	-0.115389	0.0087	0.1927	0.1694	FALSE	FALSE	FALSE	finn-b-C3_STOMACH_EXALLC	17	70642923	0.0758	NA	0.9091	Malignant neoplasm of stomach (all cancers excluded) || id:finn-b-C3_STOMACH_EXALLC	Malignant neoplasm of stomach (all cancers excluded)	Malignant neoplasm of stomach (all cancers excluded) || ||	TRUE	igd	NA	NA	NA	NA	NA	NA	NA	47745	6.12774e-13	17	0.0160316	70642923	ieu-a-970	Ulcerative colitis || id:ieu-a-970	TRUE	reported	igd	2	TRUE
33	rs1801274	G	A	G	A	-0.170896	0.0591	0.4958	0.5017	FALSE	FALSE	FALSE	finn-b-C3_STOMACH_EXALLC	1	161479745	0.0568	NA	0.2979	Malignant neoplasm of stomach (all cancers excluded) || id:finn-b-C3_STOMACH_EXALLC	Malignant neoplasm of stomach (all cancers excluded)	Malignant neoplasm of stomach (all cancers excluded) || ||	TRUE	igd	NA	NA	NA	NA	NA	NA	NA	47745	1.4345e-41	1	0.012653	161479745	ieu-a-970	Ulcerative colitis || id:ieu-a-970	TRUE	reported	igd	2	TRUE
34	rs1927681	A	T	A	T	-0.47866	-0.0669	0.443	0.4641	FALSE	TRUE	TRUE	finn-b-C3_STOMACH_EXALLC	13	27558881	0.0573	NA	0.2428	Malignant neoplasm of stomach (all cancers excluded) || id:finn-b-C3_STOMACH_EXALLC	Malignant neoplasm of stomach (all cancers excluded)	Malignant neoplasm of stomach (all cancers excluded) || ||	TRUE	igd	NA	NA	NA	NA	NA	NA	NA	47745	1e-200	13	0.0126594	27558881	ieu-a-970	Ulcerative colitis || id:ieu-a-970	TRUE	reported	igd	2	FALSE
35	rs1990760	T	C	T	C	-0.0855732	0.068	0.6085	0.585	FALSE	FALSE	FALSE	finn-b-C3_STOMACH_EXALLC	2	163124051	0.0578	NA	0.2395	Malignant neoplasm of stomach (all cancers excluded) || id:finn-b-C3_STOMACH_EXALLC	Malignant neoplasm of stomach (all cancers excluded)	Malignant neoplasm of stomach (all cancers excluded) || ||	TRUE	igd	NA	NA	NA	NA	NA	NA	NA	47745	1.7809e-10	2	0.0134145	163124051	ieu-a-970	Ulcerative colitis || id:ieu-a-970	TRUE	reported	igd	2	TRUE
36	rs2274351	T	C	T	C	0.0710979	-0.0267	0.5373	0.5226	FALSE	FALSE	FALSE	finn-b-C3_STOMACH_EXALLC	10	104264107	0.0567	NA	0.638	Malignant neoplasm of stomach (all cancers excluded) || id:finn-b-C3_STOMACH_EXALLC	Malignant neoplasm of stomach (all cancers excluded)	Malignant neoplasm of stomach (all cancers excluded) || ||	TRUE	igd	NA	NA	NA	NA	NA	NA	NA	47745	4.89531e-08	10	0.0130334	104264107	ieu-a-970	Ulcerative colitis || id:ieu-a-970	TRUE	reported	igd	2	TRUE
37	rs2395022	C	A	C	A	-0.183896	0.0702	0.95885	0.9553	FALSE	FALSE	FALSE	finn-b-C3_STOMACH_EXALLC	7	98750379	0.1377	NA	0.6102	Malignant neoplasm of stomach (all cancers excluded) || id:finn-b-C3_STOMACH_EXALLC	Malignant neoplasm of stomach (all cancers excluded)	Malignant neoplasm of stomach (all cancers excluded) || ||	TRUE	igd	NA	NA	NA	NA	NA	NA	NA	47745	2.87919e-10	7	0.029166	98750379	ieu-a-970	Ulcerative colitis || id:ieu-a-970	TRUE	reported	igd	2	TRUE
38	rs2497318	T	C	T	C	-0.0714375	0.016	0.4504	0.4502	FALSE	FALSE	FALSE	finn-b-C3_STOMACH_EXALLC	10	94432000	0.057	NA	0.7791	Malignant neoplasm of stomach (all cancers excluded) || id:finn-b-C3_STOMACH_EXALLC	Malignant neoplasm of stomach (all cancers excluded)	Malignant neoplasm of stomach (all cancers excluded) || ||	TRUE	igd	NA	NA	NA	NA	NA	NA	NA	47745	1.14641e-08	10	0.0125164	94432000	ieu-a-970	Ulcerative colitis || id:ieu-a-970	TRUE	reported	igd	2	TRUE
39	rs2516440	A	G	A	G	-0.0997745	0.0043	0.3222	0.3583	FALSE	FALSE	FALSE	finn-b-C3_STOMACH_EXALLC	6	31440497	0.0679	NA	0.9497	Malignant neoplasm of stomach (all cancers excluded) || id:finn-b-C3_STOMACH_EXALLC	Malignant neoplasm of stomach (all cancers excluded)	Malignant neoplasm of stomach (all cancers excluded) || ||	TRUE	igd	NA	NA	NA	NA	NA	NA	NA	47745	4.40352e-13	6	0.0137762	31440497	ieu-a-970	Ulcerative colitis || id:ieu-a-970	TRUE	reported	igd	2	TRUE
40	rs272882	T	G	T	G	0.145856	0.0327	0.6733	0.5844	FALSE	FALSE	FALSE	finn-b-C3_STOMACH_EXALLC	5	131669161	0.0578	NA	0.5719	Malignant neoplasm of stomach (all cancers excluded) || id:finn-b-C3_STOMACH_EXALLC	Malignant neoplasm of stomach (all cancers excluded)	Malignant neoplasm of stomach (all cancers excluded) || ||	TRUE	igd	NA	NA	NA	NA	NA	NA	NA	47745	6.66807e-26	5	0.0138588	131669161	ieu-a-970	Ulcerative colitis || id:ieu-a-970	TRUE	reported	igd	2	TRUE
41	rs2836883	A	G	A	G	-0.227134	0.049	0.2728	0.2474	FALSE	FALSE	FALSE	finn-b-C3_STOMACH_EXALLC	21	40466744	0.0659	NA	0.457	Malignant neoplasm of stomach (all cancers excluded) || id:finn-b-C3_STOMACH_EXALLC	Malignant neoplasm of stomach (all cancers excluded)	Malignant neoplasm of stomach (all cancers excluded) || ||	TRUE	igd	NA	NA	NA	NA	NA	NA	NA	47745	1.47333e-53	21	0.0147424	40466744	ieu-a-970	Ulcerative colitis || id:ieu-a-970	TRUE	reported	igd	2	TRUE
42	rs3024493	A	C	A	C	0.226278	0.0322	0.1572	0.1565	FALSE	FALSE	FALSE	finn-b-C3_STOMACH_EXALLC	1	206943968	0.0785	NA	0.6819	Malignant neoplasm of stomach (all cancers excluded) || id:finn-b-C3_STOMACH_EXALLC	Malignant neoplasm of stomach (all cancers excluded)	Malignant neoplasm of stomach (all cancers excluded) || ||	TRUE	igd	NA	NA	NA	NA	NA	NA	NA	47745	1.41971e-43	1	0.0163471	206943968	ieu-a-970	Ulcerative colitis || id:ieu-a-970	TRUE	reported	igd	2	TRUE
43	rs34659678	T	C	T	C	0.209947	-0.0873	0.05734	0.06351	FALSE	FALSE	FALSE	finn-b-C3_STOMACH_EXALLC	6	111888540	0.1159	NA	0.4513	Malignant neoplasm of stomach (all cancers excluded) || id:finn-b-C3_STOMACH_EXALLC	Malignant neoplasm of stomach (all cancers excluded)	Malignant neoplasm of stomach (all cancers excluded) || ||	TRUE	igd	NA	NA	NA	NA	NA	NA	NA	47745	5.95251e-17	6	0.0250948	111888540	ieu-a-970	Ulcerative colitis || id:ieu-a-970	TRUE	reported	igd	2	TRUE
44	rs35223180	T	G	T	G	-0.141003	-0.06	0.1791	0.2554	FALSE	FALSE	FALSE	finn-b-C3_STOMACH_EXALLC	1	8185902	0.0649	NA	0.3557	Malignant neoplasm of stomach (all cancers excluded) || id:finn-b-C3_STOMACH_EXALLC	Malignant neoplasm of stomach (all cancers excluded)	Malignant neoplasm of stomach (all cancers excluded) || ||	TRUE	igd	NA	NA	NA	NA	NA	NA	NA	47745	1.0392e-15	1	0.0175766	8185902	ieu-a-970	Ulcerative colitis || id:ieu-a-970	TRUE	reported	igd	2	TRUE
45	rs36070529	A	G	A	G	-0.091704	0.0132	0.1999	0.1512	FALSE	FALSE	FALSE	finn-b-C3_STOMACH_EXALLC	5	158619835	0.0793	NA	0.8675	Malignant neoplasm of stomach (all cancers excluded) || id:finn-b-C3_STOMACH_EXALLC	Malignant neoplasm of stomach (all cancers excluded)	Malignant neoplasm of stomach (all cancers excluded) || ||	TRUE	igd	NA	NA	NA	NA	NA	NA	NA	47745	1.04073e-08	5	0.0160211	158619835	ieu-a-970	Ulcerative colitis || id:ieu-a-970	TRUE	reported	igd	2	TRUE
46	rs3774937	C	T	C	T	0.099276	0.0508	0.3257	0.3494	FALSE	FALSE	FALSE	finn-b-C3_STOMACH_EXALLC	4	103434253	0.0597	NA	0.3943	Malignant neoplasm of stomach (all cancers excluded) || id:finn-b-C3_STOMACH_EXALLC	Malignant neoplasm of stomach (all cancers excluded)	Malignant neoplasm of stomach (all cancers excluded) || ||	TRUE	igd	NA	NA	NA	NA	NA	NA	NA	47745	4.60787e-14	4	0.0131621	103434253	ieu-a-970	Ulcerative colitis || id:ieu-a-970	TRUE	reported	igd	2	TRUE
47	rs3776414	G	T	G	T	0.0704798	-0.0491	0.3756	0.2984	FALSE	FALSE	FALSE	finn-b-C3_STOMACH_EXALLC	5	10689562	0.0623	NA	0.431	Malignant neoplasm of stomach (all cancers excluded) || id:finn-b-C3_STOMACH_EXALLC	Malignant neoplasm of stomach (all cancers excluded)	Malignant neoplasm of stomach (all cancers excluded) || ||	TRUE	igd	NA	NA	NA	NA	NA	NA	NA	47745	4.10346e-08	5	0.0128464	10689562	ieu-a-970	Ulcerative colitis || id:ieu-a-970	TRUE	reported	igd	2	TRUE
48	rs4366152	C	T	C	T	0.120371	0.069	0.68	0.708	FALSE	FALSE	FALSE	finn-b-C3_STOMACH_EXALLC	9	117564875	0.0624	NA	0.2687	Malignant neoplasm of stomach (all cancers excluded) || id:finn-b-C3_STOMACH_EXALLC	Malignant neoplasm of stomach (all cancers excluded)	Malignant neoplasm of stomach (all cancers excluded) || ||	TRUE	igd	NA	NA	NA	NA	NA	NA	NA	47745	7.79471e-19	9	0.0135814	117564875	ieu-a-970	Ulcerative colitis || id:ieu-a-970	TRUE	reported	igd	2	TRUE
49	rs4656958	G	A	G	A	0.0824158	0.0316	0.6821	0.6787	FALSE	FALSE	FALSE	finn-b-C3_STOMACH_EXALLC	1	160856964	0.0604	NA	0.6006	Malignant neoplasm of stomach (all cancers excluded) || id:finn-b-C3_STOMACH_EXALLC	Malignant neoplasm of stomach (all cancers excluded)	Malignant neoplasm of stomach (all cancers excluded) || ||	TRUE	igd	NA	NA	NA	NA	NA	NA	NA	47745	2.8167e-09	1	0.0138702	160856964	ieu-a-970	Ulcerative colitis || id:ieu-a-970	TRUE	reported	igd	2	TRUE
50	rs4676410	A	G	A	G	0.142022	0.1012	0.2038	0.2714	FALSE	FALSE	FALSE	finn-b-C3_STOMACH_EXALLC	2	241563739	0.0642	NA	0.1147	Malignant neoplasm of stomach (all cancers excluded) || id:finn-b-C3_STOMACH_EXALLC	Malignant neoplasm of stomach (all cancers excluded)	Malignant neoplasm of stomach (all cancers excluded) || ||	TRUE	igd	NA	NA	NA	NA	NA	NA	NA	47745	1.85481e-19	2	0.0157426	241563739	ieu-a-970	Ulcerative colitis || id:ieu-a-970	TRUE	reported	igd	2	TRUE
51	rs4712520	C	T	C	T	0.0929892	-0.1107	0.8182	0.7862	FALSE	FALSE	FALSE	finn-b-C3_STOMACH_EXALLC	6	20640871	0.0695	NA	0.1112	Malignant neoplasm of stomach (all cancers excluded) || id:finn-b-C3_STOMACH_EXALLC	Malignant neoplasm of stomach (all cancers excluded)	Malignant neoplasm of stomach (all cancers excluded) || ||	TRUE	igd	NA	NA	NA	NA	NA	NA	NA	47745	2.20841e-08	6	0.0166206	20640871	ieu-a-970	Ulcerative colitis || id:ieu-a-970	TRUE	reported	igd	2	TRUE
52	rs4728142	A	G	A	G	0.0969671	0.0288	0.439	0.4199	FALSE	FALSE	FALSE	finn-b-C3_STOMACH_EXALLC	7	128573967	0.0575	NA	0.616601	Malignant neoplasm of stomach (all cancers excluded) || id:finn-b-C3_STOMACH_EXALLC	Malignant neoplasm of stomach (all cancers excluded)	Malignant neoplasm of stomach (all cancers excluded) || ||	TRUE	igd	NA	NA	NA	NA	NA	NA	NA	47745	1.91823e-14	7	0.0126655	128573967	ieu-a-970	Ulcerative colitis || id:ieu-a-970	TRUE	reported	igd	2	TRUE
53	rs4743820	T	C	T	C	0.0809228	-0.0623	0.7019	0.6659	FALSE	FALSE	FALSE	finn-b-C3_STOMACH_EXALLC	9	93928416	0.0605	NA	0.3031	Malignant neoplasm of stomach (all cancers excluded) || id:finn-b-C3_STOMACH_EXALLC	Malignant neoplasm of stomach (all cancers excluded)	Malignant neoplasm of stomach (all cancers excluded) || ||	TRUE	igd	NA	NA	NA	NA	NA	NA	NA	47745	4.04772e-09	9	0.0137572	93928416	ieu-a-970	Ulcerative colitis || id:ieu-a-970	TRUE	reported	igd	2	TRUE
54	rs4747886	T	C	T	C	0.0738479	0.0091	0.4081	0.3969	FALSE	FALSE	FALSE	finn-b-C3_STOMACH_EXALLC	10	6176166	0.0582	NA	0.8756	Malignant neoplasm of stomach (all cancers excluded) || id:finn-b-C3_STOMACH_EXALLC	Malignant neoplasm of stomach (all cancers excluded)	Malignant neoplasm of stomach (all cancers excluded) || ||	TRUE	igd	NA	NA	NA	NA	NA	NA	NA	47745	9.58341e-09	10	0.0128701	6176166	ieu-a-970	Ulcerative colitis || id:ieu-a-970	TRUE	reported	igd	2	TRUE
55	rs4795397	G	A	G	A	0.139853	0.1072	0.4713	0.519	FALSE	FALSE	FALSE	finn-b-C3_STOMACH_EXALLC	17	38023745	0.0569	NA	0.0593499	Malignant neoplasm of stomach (all cancers excluded) || id:finn-b-C3_STOMACH_EXALLC	Malignant neoplasm of stomach (all cancers excluded)	Malignant neoplasm of stomach (all cancers excluded) || ||	TRUE	igd	NA	NA	NA	NA	NA	NA	NA	47745	1.00624e-28	17	0.012577	38023745	ieu-a-970	Ulcerative colitis || id:ieu-a-970	TRUE	reported	igd	2	TRUE
56	rs4812833	A	G	A	G	0.103346	0.066	0.5188	0.5923	FALSE	FALSE	FALSE	finn-b-C3_STOMACH_EXALLC	20	43068996	0.0582	NA	0.2564	Malignant neoplasm of stomach (all cancers excluded) || id:finn-b-C3_STOMACH_EXALLC	Malignant neoplasm of stomach (all cancers excluded)	Malignant neoplasm of stomach (all cancers excluded) || ||	TRUE	igd	NA	NA	NA	NA	NA	NA	NA	47745	1.87068e-16	20	0.0125571	43068996	ieu-a-970	Ulcerative colitis || id:ieu-a-970	TRUE	reported	igd	2	TRUE
57	rs483905	A	G	A	G	0.0849927	0.0011	0.289	0.2164	FALSE	FALSE	FALSE	finn-b-C3_STOMACH_EXALLC	11	96023427	0.0689	NA	0.9876	Malignant neoplasm of stomach (all cancers excluded) || id:finn-b-C3_STOMACH_EXALLC	Malignant neoplasm of stomach (all cancers excluded)	Malignant neoplasm of stomach (all cancers excluded) || ||	TRUE	igd	NA	NA	NA	NA	NA	NA	NA	47745	3.15929e-10	11	0.0135107	96023427	ieu-a-970	Ulcerative colitis || id:ieu-a-970	TRUE	reported	igd	2	TRUE
58	rs4947328	G	A	G	A	0.239455	-0.2014	0.02366	0.04683	FALSE	FALSE	FALSE	finn-b-C3_STOMACH_EXALLC	6	31561747	0.1346	NA	0.1346	Malignant neoplasm of stomach (all cancers excluded) || id:finn-b-C3_STOMACH_EXALLC	Malignant neoplasm of stomach (all cancers excluded)	Malignant neoplasm of stomach (all cancers excluded) || ||	TRUE	igd	NA	NA	NA	NA	NA	NA	NA	47745	3.38314e-10	6	0.038129	31561747	ieu-a-970	Ulcerative colitis || id:ieu-a-970	TRUE	reported	igd	2	TRUE
59	rs4973341	T	C	T	C	0.073473	-0.094	0.6627	0.771	FALSE	FALSE	FALSE	finn-b-C3_STOMACH_EXALLC	2	228660362	0.0678	NA	0.1653	Malignant neoplasm of stomach (all cancers excluded) || id:finn-b-C3_STOMACH_EXALLC	Malignant neoplasm of stomach (all cancers excluded)	Malignant neoplasm of stomach (all cancers excluded) || ||	TRUE	igd	NA	NA	NA	NA	NA	NA	NA	47745	2.25336e-08	2	0.0131405	228660362	ieu-a-970	Ulcerative colitis || id:ieu-a-970	TRUE	reported	igd	2	TRUE
60	rs4976646	C	T	C	T	0.0787748	0.0678	0.3415	0.3582	FALSE	FALSE	FALSE	finn-b-C3_STOMACH_EXALLC	5	176788570	0.0593	NA	0.2522	Malignant neoplasm of stomach (all cancers excluded) || id:finn-b-C3_STOMACH_EXALLC	Malignant neoplasm of stomach (all cancers excluded)	Malignant neoplasm of stomach (all cancers excluded) || ||	TRUE	igd	NA	NA	NA	NA	NA	NA	NA	47745	2.51721e-09	5	0.0132165	176788570	ieu-a-970	Ulcerative colitis || id:ieu-a-970	TRUE	reported	igd	2	TRUE
61	rs55808324	A	G	A	G	0.127209	0.0632	0.09318	0.08229	FALSE	FALSE	FALSE	finn-b-C3_STOMACH_EXALLC	14	88444752	0.1025	NA	0.5376	Malignant neoplasm of stomach (all cancers excluded) || id:finn-b-C3_STOMACH_EXALLC	Malignant neoplasm of stomach (all cancers excluded)	Malignant neoplasm of stomach (all cancers excluded) || ||	TRUE	igd	NA	NA	NA	NA	NA	NA	NA	47745	1.47092e-09	14	0.021035	88444752	ieu-a-970	Ulcerative colitis || id:ieu-a-970	TRUE	reported	igd	2	TRUE
62	rs56167332	A	C	A	C	0.141368	-0.018	0.3375	0.3055	FALSE	FALSE	FALSE	finn-b-C3_STOMACH_EXALLC	5	158827769	0.0617	NA	0.770201	Malignant neoplasm of stomach (all cancers excluded) || id:finn-b-C3_STOMACH_EXALLC	Malignant neoplasm of stomach (all cancers excluded)	Malignant neoplasm of stomach (all cancers excluded) || ||	TRUE	igd	NA	NA	NA	NA	NA	NA	NA	47745	7.2711e-27	5	0.0131737	158827769	ieu-a-970	Ulcerative colitis || id:ieu-a-970	TRUE	reported	igd	2	TRUE
63	rs59418206	A	G	A	G	0.0735513	0.0558	0.3508	0.3737	FALSE	FALSE	FALSE	finn-b-C3_STOMACH_EXALLC	10	35331624	0.0589	NA	0.3435	Malignant neoplasm of stomach (all cancers excluded) || id:finn-b-C3_STOMACH_EXALLC	Malignant neoplasm of stomach (all cancers excluded)	Malignant neoplasm of stomach (all cancers excluded) || ||	TRUE	igd	NA	NA	NA	NA	NA	NA	NA	47745	1.45001e-08	10	0.012978	35331624	ieu-a-970	Ulcerative colitis || id:ieu-a-970	TRUE	reported	igd	2	TRUE
64	rs6062496	A	G	A	G	0.113898	0.0864	0.5694	0.6463	FALSE	FALSE	FALSE	finn-b-C3_STOMACH_EXALLC	20	62329099	0.0597	NA	0.1476	Malignant neoplasm of stomach (all cancers excluded) || id:finn-b-C3_STOMACH_EXALLC	Malignant neoplasm of stomach (all cancers excluded)	Malignant neoplasm of stomach (all cancers excluded) || ||	TRUE	igd	NA	NA	NA	NA	NA	NA	NA	47745	9.13903e-19	20	0.0128769	62329099	ieu-a-970	Ulcerative colitis || id:ieu-a-970	TRUE	reported	igd	2	TRUE
65	rs6111031	T	C	T	C	-0.260863	-0.102	0.1591	0.1248	FALSE	FALSE	FALSE	finn-b-C3_STOMACH_EXALLC	20	1682037	0.0859	NA	0.2355	Malignant neoplasm of stomach (all cancers excluded) || id:finn-b-C3_STOMACH_EXALLC	Malignant neoplasm of stomach (all cancers excluded)	Malignant neoplasm of stomach (all cancers excluded) || ||	TRUE	igd	NA	NA	NA	NA	NA	NA	NA	47745	1.33137e-42	20	0.0190685	1682037	ieu-a-970	Ulcerative colitis || id:ieu-a-970	TRUE	reported	igd	2	TRUE
66	rs61893460	A	G	A	G	0.121119	0.0624	0.4447	0.4063	FALSE	FALSE	FALSE	finn-b-C3_STOMACH_EXALLC	11	76291154	0.0579	NA	0.2814	Malignant neoplasm of stomach (all cancers excluded) || id:finn-b-C3_STOMACH_EXALLC	Malignant neoplasm of stomach (all cancers excluded)	Malignant neoplasm of stomach (all cancers excluded) || ||	TRUE	igd	NA	NA	NA	NA	NA	NA	NA	47745	4.60363e-22	11	0.0125424	76291154	ieu-a-970	Ulcerative colitis || id:ieu-a-970	TRUE	reported	igd	2	TRUE
67	rs6426833	A	G	A	G	0.232387	-0.0737	0.536	0.5086	FALSE	FALSE	FALSE	finn-b-C3_STOMACH_EXALLC	1	20171860	0.0569	NA	0.1955	Malignant neoplasm of stomach (all cancers excluded) || id:finn-b-C3_STOMACH_EXALLC	Malignant neoplasm of stomach (all cancers excluded)	Malignant neoplasm of stomach (all cancers excluded) || ||	TRUE	igd	NA	NA	NA	NA	NA	NA	NA	47745	3.77051e-76	1	0.0125836	20171860	ieu-a-970	Ulcerative colitis || id:ieu-a-970	TRUE	reported	igd	2	TRUE
68	rs6466198	T	A	T	A	0.133923	0.0521	0.386	0.3696	FALSE	TRUE	FALSE	finn-b-C3_STOMACH_EXALLC	7	107480126	0.059	NA	0.3768	Malignant neoplasm of stomach (all cancers excluded) || id:finn-b-C3_STOMACH_EXALLC	Malignant neoplasm of stomach (all cancers excluded)	Malignant neoplasm of stomach (all cancers excluded) || ||	TRUE	igd	NA	NA	NA	NA	NA	NA	NA	47745	1.8954e-25	7	0.0128457	107480126	ieu-a-970	Ulcerative colitis || id:ieu-a-970	TRUE	reported	igd	2	TRUE
69	rs661054	G	A	G	A	-0.124858	-0.0156	0.3408	0.3922	FALSE	FALSE	FALSE	finn-b-C3_STOMACH_EXALLC	11	114430410	0.0582	NA	0.7892	Malignant neoplasm of stomach (all cancers excluded) || id:finn-b-C3_STOMACH_EXALLC	Malignant neoplasm of stomach (all cancers excluded)	Malignant neoplasm of stomach (all cancers excluded) || ||	TRUE	igd	NA	NA	NA	NA	NA	NA	NA	47745	3.18273e-20	11	0.0135529	114430410	ieu-a-970	Ulcerative colitis || id:ieu-a-970	TRUE	reported	igd	2	TRUE
70	rs6920220	A	G	A	G	0.146936	-0.0651	0.2086	0.1889	FALSE	FALSE	FALSE	finn-b-C3_STOMACH_EXALLC	6	138006504	0.0724	NA	0.3683	Malignant neoplasm of stomach (all cancers excluded) || id:finn-b-C3_STOMACH_EXALLC	Malignant neoplasm of stomach (all cancers excluded)	Malignant neoplasm of stomach (all cancers excluded) || ||	TRUE	igd	NA	NA	NA	NA	NA	NA	NA	47745	4.77969e-22	6	0.015222	138006504	ieu-a-970	Ulcerative colitis || id:ieu-a-970	TRUE	reported	igd	2	TRUE
71	rs7240004	G	A	G	A	-0.0823655	-0.0396	0.3795	0.378	FALSE	FALSE	FALSE	finn-b-C3_STOMACH_EXALLC	18	46395022	0.0589	NA	0.502	Malignant neoplasm of stomach (all cancers excluded) || id:finn-b-C3_STOMACH_EXALLC	Malignant neoplasm of stomach (all cancers excluded)	Malignant neoplasm of stomach (all cancers excluded) || ||	TRUE	igd	NA	NA	NA	NA	NA	NA	NA	47745	2.49862e-10	18	0.0130179	46395022	ieu-a-970	Ulcerative colitis || id:ieu-a-970	TRUE	reported	igd	2	TRUE
72	rs7404095	C	T	C	T	0.0717686	-0.0305	0.5796	0.637	FALSE	FALSE	FALSE	finn-b-C3_STOMACH_EXALLC	16	23864590	0.0591	NA	0.605701	Malignant neoplasm of stomach (all cancers excluded) || id:finn-b-C3_STOMACH_EXALLC	Malignant neoplasm of stomach (all cancers excluded)	Malignant neoplasm of stomach (all cancers excluded) || ||	TRUE	igd	NA	NA	NA	NA	NA	NA	NA	47745	1.52416e-08	16	0.0126826	23864590	ieu-a-970	Ulcerative colitis || id:ieu-a-970	TRUE	reported	igd	2	TRUE
73	rs7547569	C	T	C	T	-0.495701	-0.1955	0.06675	0.04806	FALSE	FALSE	FALSE	finn-b-C3_STOMACH_EXALLC	1	67731368	0.135	NA	0.1476	Malignant neoplasm of stomach (all cancers excluded) || id:finn-b-C3_STOMACH_EXALLC	Malignant neoplasm of stomach (all cancers excluded)	Malignant neoplasm of stomach (all cancers excluded) || ||	TRUE	igd	NA	NA	NA	NA	NA	NA	NA	47745	8.70964e-65	1	0.0291648	67731368	ieu-a-970	Ulcerative colitis || id:ieu-a-970	TRUE	reported	igd	2	TRUE
74	rs7608910	G	A	G	A	0.127099	-0.0336	0.3909	0.3683	FALSE	FALSE	FALSE	finn-b-C3_STOMACH_EXALLC	2	61204856	0.0587	NA	0.567799	Malignant neoplasm of stomach (all cancers excluded) || id:finn-b-C3_STOMACH_EXALLC	Malignant neoplasm of stomach (all cancers excluded)	Malignant neoplasm of stomach (all cancers excluded) || ||	TRUE	igd	NA	NA	NA	NA	NA	NA	NA	47745	1.25026e-23	2	0.0126851	61204856	ieu-a-970	Ulcerative colitis || id:ieu-a-970	TRUE	reported	igd	2	TRUE
75	rs76546301	A	G	A	G	0.26496	-0.0014	0.01822	0.01266	FALSE	FALSE	FALSE	finn-b-C3_STOMACH_EXALLC	7	50498389	0.2565	NA	0.9956	Malignant neoplasm of stomach (all cancers excluded) || id:finn-b-C3_STOMACH_EXALLC	Malignant neoplasm of stomach (all cancers excluded)	Malignant neoplasm of stomach (all cancers excluded) || ||	TRUE	igd	NA	NA	NA	NA	NA	NA	NA	47745	1.04918e-10	7	0.0410174	50498389	ieu-a-970	Ulcerative colitis || id:ieu-a-970	TRUE	reported	igd	2	TRUE
76	rs76904798	T	C	T	C	0.104624	0.1768	0.1368	0.09129	FALSE	FALSE	FALSE	finn-b-C3_STOMACH_EXALLC	12	40614434	0.0982	NA	0.0716506	Malignant neoplasm of stomach (all cancers excluded) || id:finn-b-C3_STOMACH_EXALLC	Malignant neoplasm of stomach (all cancers excluded)	Malignant neoplasm of stomach (all cancers excluded) || ||	TRUE	igd	NA	NA	NA	NA	NA	NA	NA	47745	2.77984e-09	12	0.0176013	40614434	ieu-a-970	Ulcerative colitis || id:ieu-a-970	TRUE	reported	igd	2	TRUE
77	rs7711427	C	A	C	A	0.088938	0.0422	0.613	0.5671	FALSE	FALSE	FALSE	finn-b-C3_STOMACH_EXALLC	5	40417841	0.0574	NA	0.4624	Malignant neoplasm of stomach (all cancers excluded) || id:finn-b-C3_STOMACH_EXALLC	Malignant neoplasm of stomach (all cancers excluded)	Malignant neoplasm of stomach (all cancers excluded) || ||	TRUE	igd	TRUE	rs7711427	rs2371720	A	C	C	T	47745	3.67367e-12	5	0.0127983	40414886	ieu-a-970	Ulcerative colitis || id:ieu-a-970	TRUE	reported	igd	2	TRUE
78	rs7738430	C	T	C	T	0.367964	-0.1188	0.02624	0.05329	FALSE	FALSE	FALSE	finn-b-C3_STOMACH_EXALLC	6	31508836	0.1286	NA	0.3554	Malignant neoplasm of stomach (all cancers excluded) || id:finn-b-C3_STOMACH_EXALLC	Malignant neoplasm of stomach (all cancers excluded)	Malignant neoplasm of stomach (all cancers excluded) || ||	TRUE	igd	NA	NA	NA	NA	NA	NA	NA	47745	3.50913e-27	6	0.0340763	31508836	ieu-a-970	Ulcerative colitis || id:ieu-a-970	TRUE	reported	igd	2	TRUE
79	rs79045992	A	G	A	G	0.118093	0.1421	0.1033	0.08171	FALSE	FALSE	FALSE	finn-b-C3_STOMACH_EXALLC	16	68518992	0.1039	NA	0.1714	Malignant neoplasm of stomach (all cancers excluded) || id:finn-b-C3_STOMACH_EXALLC	Malignant neoplasm of stomach (all cancers excluded)	Malignant neoplasm of stomach (all cancers excluded) || ||	TRUE	igd	NA	NA	NA	NA	NA	NA	NA	47745	1.43321e-08	16	0.02083	68518992	ieu-a-970	Ulcerative colitis || id:ieu-a-970	TRUE	reported	igd	2	TRUE
80	rs8096327	G	A	G	A	0.093806	-0.1749	0.3839	0.3483	FALSE	FALSE	FALSE	finn-b-C3_STOMACH_EXALLC	18	12887750	0.0599	NA	0.00349599	Malignant neoplasm of stomach (all cancers excluded) || id:finn-b-C3_STOMACH_EXALLC	Malignant neoplasm of stomach (all cancers excluded)	Malignant neoplasm of stomach (all cancers excluded) || ||	TRUE	igd	NA	NA	NA	NA	NA	NA	NA	47745	2.24233e-13	18	0.0127914	12887750	ieu-a-970	Ulcerative colitis || id:ieu-a-970	TRUE	reported	igd	2	TRUE
81	rs913678	C	T	C	T	-0.0757579	-0.0772	0.3293	0.3495	FALSE	FALSE	FALSE	finn-b-C3_STOMACH_EXALLC	20	48955424	0.06	NA	0.1986	Malignant neoplasm of stomach (all cancers excluded) || id:finn-b-C3_STOMACH_EXALLC	Malignant neoplasm of stomach (all cancers excluded)	Malignant neoplasm of stomach (all cancers excluded) || ||	TRUE	igd	NA	NA	NA	NA	NA	NA	NA	47745	1.22914e-08	20	0.013301	48955424	ieu-a-970	Ulcerative colitis || id:ieu-a-970	TRUE	reported	igd	2	TRUE
82	rs9271255	T	C	T	C	-0.284959	-0.0917	0.732	0.6702	FALSE	FALSE	FALSE	finn-b-C3_STOMACH_EXALLC	6	32580357	0.0718	NA	0.2013	Malignant neoplasm of stomach (all cancers excluded) || id:finn-b-C3_STOMACH_EXALLC	Malignant neoplasm of stomach (all cancers excluded)	Malignant neoplasm of stomach (all cancers excluded) || ||	TRUE	igd	NA	NA	NA	NA	NA	NA	NA	47745	1.31009e-94	6	0.013809	32580357	ieu-a-970	Ulcerative colitis || id:ieu-a-970	TRUE	reported	igd	2	TRUE
83	rs9271858	G	A	G	A	0.122709	0.0508	0.511	0.3302	FALSE	FALSE	FALSE	finn-b-C3_STOMACH_EXALLC	6	32600288	0.077	NA	0.51	Malignant neoplasm of stomach (all cancers excluded) || id:finn-b-C3_STOMACH_EXALLC	Malignant neoplasm of stomach (all cancers excluded)	Malignant neoplasm of stomach (all cancers excluded) || ||	TRUE	igd	TRUE	rs9271858	rs3104374	G	A	A	C	47745	2.41769e-21	6	0.0129368	32595223	ieu-a-970	Ulcerative colitis || id:ieu-a-970	TRUE	reported	igd	2	TRUE
84	rs941823	C	T	C	T	0.108669	0.0654	0.7509	0.7289	FALSE	FALSE	FALSE	finn-b-C3_STOMACH_EXALLC	13	41013977	0.0641	NA	0.3077	Malignant neoplasm of stomach (all cancers excluded) || id:finn-b-C3_STOMACH_EXALLC	Malignant neoplasm of stomach (all cancers excluded)	Malignant neoplasm of stomach (all cancers excluded) || ||	TRUE	igd	NA	NA	NA	NA	NA	NA	NA	47745	1.39155e-13	13	0.0146906	41013977	ieu-a-970	Ulcerative colitis || id:ieu-a-970	TRUE	reported	igd	2	TRUE
85	rs9611131	C	T	C	T	-0.142696	0.0989	0.1477	0.1177	FALSE	FALSE	FALSE	finn-b-C3_STOMACH_EXALLC	22	39662480	0.0882	NA	0.2623	Malignant neoplasm of stomach (all cancers excluded) || id:finn-b-C3_STOMACH_EXALLC	Malignant neoplasm of stomach (all cancers excluded)	Malignant neoplasm of stomach (all cancers excluded) || ||	TRUE	igd	NA	NA	NA	NA	NA	NA	NA	47745	3.84326e-15	22	0.0181548	39662480	ieu-a-970	Ulcerative colitis || id:ieu-a-970	TRUE	reported	igd	2	TRUE
86	rs9836291	A	G	A	G	0.170257	-0.0077	0.2878	0.4147	FALSE	FALSE	FALSE	finn-b-C3_STOMACH_EXALLC	3	49697459	0.0579	NA	0.8936	Malignant neoplasm of stomach (all cancers excluded) || id:finn-b-C3_STOMACH_EXALLC	Malignant neoplasm of stomach (all cancers excluded)	Malignant neoplasm of stomach (all cancers excluded) || ||	TRUE	igd	NA	NA	NA	NA	NA	NA	NA	47745	8.19785e-38	3	0.0132458	49697459	ieu-a-970	Ulcerative colitis || id:ieu-a-970	TRUE	reported	igd	2	TRUE
87	rs9891119	C	A	C	A	-0.0895467	0.0024	0.3536	0.3827	FALSE	FALSE	FALSE	finn-b-C3_STOMACH_EXALLC	17	40507980	0.0585	NA	0.9678	Malignant neoplasm of stomach (all cancers excluded) || id:finn-b-C3_STOMACH_EXALLC	Malignant neoplasm of stomach (all cancers excluded)	Malignant neoplasm of stomach (all cancers excluded) || ||	TRUE	igd	NA	NA	NA	NA	NA	NA	NA	47745	1.72346e-11	17	0.0133101	40507980	ieu-a-970	Ulcerative colitis || id:ieu-a-970	TRUE	reported	igd	2	TRUE
88	rs9941524	G	A	G	A	0.0977156	-0.0095	0.4559	0.5321	FALSE	FALSE	FALSE	finn-b-C3_STOMACH_EXALLC	2	199499443	0.0568	NA	0.8669	Malignant neoplasm of stomach (all cancers excluded) || id:finn-b-C3_STOMACH_EXALLC	Malignant neoplasm of stomach (all cancers excluded)	Malignant neoplasm of stomach (all cancers excluded) || ||	TRUE	igd	NA	NA	NA	NA	NA	NA	NA	47745	2.15278e-14	2	0.0127881	199499443	ieu-a-970	Ulcerative colitis || id:ieu-a-970	TRUE	reported	igd	2	TRUE

## Sheet: Eczema
	SNP	effect_allele.exposure	other_allele.exposure	effect_allele.outcome	other_allele.outcome	beta.exposure	beta.outcome	eaf.exposure	eaf.outcome	remove	palindromic	ambiguous	id.outcome	chr	pos	se.outcome	samplesize.outcome	pval.outcome	outcome	originalname.outcome	outcome.deprecated	mr_keep.outcome	data_source.outcome	proxy.outcome	target_snp.outcome	proxy_snp.outcome	target_a1.outcome	target_a2.outcome	proxy_a1.outcome	proxy_a2.outcome	se.exposure	chr.exposure	pval.exposure	samplesize.exposure	pos.exposure	id.exposure	exposure	mr_keep.exposure	pval_origin.exposure	data_source.exposure	action	mr_keep
1	rs10033073	G	A	G	A	0.0437	0.0697	0.6497	0.3912	FALSE	FALSE	FALSE	finn-b-C3_STOMACH_EXALLC	4	4775401	0.0584	NA	0.2327	Malignant neoplasm of stomach (all cancers excluded) || id:finn-b-C3_STOMACH_EXALLC	Malignant neoplasm of stomach (all cancers excluded)	Malignant neoplasm of stomach (all cancers excluded) || ||	TRUE	igd	NA	NA	NA	NA	NA	NA	NA	0.0072	4	1.356e-09	360838	4775401	ebi-a-GCST005038	Allergic disease (asthma, hay fever or eczema) || id:ebi-a-GCST005038	TRUE	reported	igd	2	TRUE
2	rs10174949	A	G	A	G	-0.0656	-0.0155	0.3163	0.3451	FALSE	FALSE	FALSE	finn-b-C3_STOMACH_EXALLC	2	8442248	0.0598	NA	0.7952	Malignant neoplasm of stomach (all cancers excluded) || id:finn-b-C3_STOMACH_EXALLC	Malignant neoplasm of stomach (all cancers excluded)	Malignant neoplasm of stomach (all cancers excluded) || ||	TRUE	igd	NA	NA	NA	NA	NA	NA	NA	0.0063	2	9.92202e-26	360838	8442248	ebi-a-GCST005038	Allergic disease (asthma, hay fever or eczema) || id:ebi-a-GCST005038	TRUE	reported	igd	2	TRUE
3	rs10414065	T	C	T	C	-0.0917	0.293	0.07823	0.09708	FALSE	FALSE	FALSE	finn-b-C3_STOMACH_EXALLC	19	33721455	0.0977	NA	0.00269302	Malignant neoplasm of stomach (all cancers excluded) || id:finn-b-C3_STOMACH_EXALLC	Malignant neoplasm of stomach (all cancers excluded)	Malignant neoplasm of stomach (all cancers excluded) || ||	TRUE	igd	NA	NA	NA	NA	NA	NA	NA	0.012	19	2.29298e-14	360838	33721455	ebi-a-GCST005038	Allergic disease (asthma, hay fever or eczema) || id:ebi-a-GCST005038	TRUE	reported	igd	2	TRUE
4	rs10519067	A	G	A	G	-0.0518	0.0338	0.1395	0.1492	FALSE	FALSE	FALSE	finn-b-C3_STOMACH_EXALLC	15	61068347	0.08	NA	0.673101	Malignant neoplasm of stomach (all cancers excluded) || id:finn-b-C3_STOMACH_EXALLC	Malignant neoplasm of stomach (all cancers excluded)	Malignant neoplasm of stomach (all cancers excluded) || ||	TRUE	igd	NA	NA	NA	NA	NA	NA	NA	0.0085	15	1.10101e-09	360838	61068347	ebi-a-GCST005038	Allergic disease (asthma, hay fever or eczema) || id:ebi-a-GCST005038	TRUE	reported	igd	2	TRUE
5	rs1059513	C	T	C	T	-0.0828	0.0578	0.8895	0.04724	FALSE	FALSE	FALSE	finn-b-C3_STOMACH_EXALLC	12	57489709	0.1332	NA	0.664401	Malignant neoplasm of stomach (all cancers excluded) || id:finn-b-C3_STOMACH_EXALLC	Malignant neoplasm of stomach (all cancers excluded)	Malignant neoplasm of stomach (all cancers excluded) || ||	TRUE	igd	NA	NA	NA	NA	NA	NA	NA	0.0094	12	1.15001e-18	360838	57489709	ebi-a-GCST005038	Allergic disease (asthma, hay fever or eczema) || id:ebi-a-GCST005038	TRUE	reported	igd	2	TRUE
6	rs10663129	ACT	A	ACT	A	0.0384	0.0167	0.6718	0.3161	FALSE	FALSE	FALSE	finn-b-C3_STOMACH_EXALLC	3	141321836	0.061	NA	0.783901	Malignant neoplasm of stomach (all cancers excluded) || id:finn-b-C3_STOMACH_EXALLC	Malignant neoplasm of stomach (all cancers excluded)	Malignant neoplasm of stomach (all cancers excluded) || ||	TRUE	igd	NA	NA	NA	NA	NA	NA	NA	0.0063	3	1.245e-09	360838	141321836	ebi-a-GCST005038	Allergic disease (asthma, hay fever or eczema) || id:ebi-a-GCST005038	TRUE	reported	igd	2	TRUE
7	rs10789841	C	T	C	T	-0.0456	-0.0155	0.6905	0.2329	FALSE	FALSE	FALSE	finn-b-C3_STOMACH_EXALLC	11	111469582	0.067	NA	0.8174	Malignant neoplasm of stomach (all cancers excluded) || id:finn-b-C3_STOMACH_EXALLC	Malignant neoplasm of stomach (all cancers excluded)	Malignant neoplasm of stomach (all cancers excluded) || ||	TRUE	igd	NA	NA	NA	NA	NA	NA	NA	0.0064	11	1.48388e-12	360838	111469582	ebi-a-GCST005038	Allergic disease (asthma, hay fever or eczema) || id:ebi-a-GCST005038	TRUE	reported	igd	2	TRUE
8	rs10865050	A	G	A	G	-0.1249	-0.016	0.1531	0.1624	FALSE	FALSE	FALSE	finn-b-C3_STOMACH_EXALLC	2	102941311	0.0774	NA	0.8366	Malignant neoplasm of stomach (all cancers excluded) || id:finn-b-C3_STOMACH_EXALLC	Malignant neoplasm of stomach (all cancers excluded)	Malignant neoplasm of stomach (all cancers excluded) || ||	TRUE	igd	NA	NA	NA	NA	NA	NA	NA	0.0084	2	6.37382e-50	360838	102941311	ebi-a-GCST005038	Allergic disease (asthma, hay fever or eczema) || id:ebi-a-GCST005038	TRUE	reported	igd	2	TRUE
9	rs11033545	G	T	G	T	0.0334	0.1353	0.5578	0.4153	FALSE	FALSE	FALSE	finn-b-C3_STOMACH_EXALLC	11	36327582	0.0582	NA	0.0200798	Malignant neoplasm of stomach (all cancers excluded) || id:finn-b-C3_STOMACH_EXALLC	Malignant neoplasm of stomach (all cancers excluded)	Malignant neoplasm of stomach (all cancers excluded) || ||	TRUE	igd	NA	NA	NA	NA	NA	NA	NA	0.006	11	2.40497e-08	360838	36327582	ebi-a-GCST005038	Allergic disease (asthma, hay fever or eczema) || id:ebi-a-GCST005038	TRUE	reported	igd	2	TRUE
10	rs11168245	G	C	G	C	-0.0472	0.0491	0.801	0.749	FALSE	TRUE	FALSE	finn-b-C3_STOMACH_EXALLC	12	48204499	0.0656	NA	0.4547	Malignant neoplasm of stomach (all cancers excluded) || id:finn-b-C3_STOMACH_EXALLC	Malignant neoplasm of stomach (all cancers excluded)	Malignant neoplasm of stomach (all cancers excluded) || ||	TRUE	igd	NA	NA	NA	NA	NA	NA	NA	0.007	12	1.40508e-11	360838	48204499	ebi-a-GCST005038	Allergic disease (asthma, hay fever or eczema) || id:ebi-a-GCST005038	TRUE	reported	igd	2	TRUE
11	rs11236814	T	A	T	A	-0.0653	0.034	0.90816	0.8823	FALSE	TRUE	FALSE	finn-b-C3_STOMACH_EXALLC	11	76343428	0.0892	NA	0.7032	Malignant neoplasm of stomach (all cancers excluded) || id:finn-b-C3_STOMACH_EXALLC	Malignant neoplasm of stomach (all cancers excluded)	Malignant neoplasm of stomach (all cancers excluded) || ||	TRUE	igd	NA	NA	NA	NA	NA	NA	NA	0.0098	11	3.24564e-11	360838	76343428	ebi-a-GCST005038	Allergic disease (asthma, hay fever or eczema) || id:ebi-a-GCST005038	TRUE	reported	igd	2	TRUE
12	rs11658582	G	C	G	C	0.0563	0.1025	0.5663	0.6026	FALSE	TRUE	TRUE	finn-b-C3_STOMACH_EXALLC	17	38763200	0.0579	NA	0.0767503	Malignant neoplasm of stomach (all cancers excluded) || id:finn-b-C3_STOMACH_EXALLC	Malignant neoplasm of stomach (all cancers excluded)	Malignant neoplasm of stomach (all cancers excluded) || ||	TRUE	igd	NA	NA	NA	NA	NA	NA	NA	0.0059	17	2.06776e-21	360838	38763200	ebi-a-GCST005038	Allergic disease (asthma, hay fever or eczema) || id:ebi-a-GCST005038	TRUE	reported	igd	2	FALSE
13	rs12123821	T	C	T	C	0.1159	0.1468	0.04762	0.0395	FALSE	FALSE	FALSE	finn-b-C3_STOMACH_EXALLC	1	152179152	0.1486	NA	0.3231	Malignant neoplasm of stomach (all cancers excluded) || id:finn-b-C3_STOMACH_EXALLC	Malignant neoplasm of stomach (all cancers excluded)	Malignant neoplasm of stomach (all cancers excluded) || ||	TRUE	igd	NA	NA	NA	NA	NA	NA	NA	0.014	1	1.044e-16	360838	152179152	ebi-a-GCST005038	Allergic disease (asthma, hay fever or eczema) || id:ebi-a-GCST005038	TRUE	reported	igd	2	TRUE
14	rs1214598	A	G	A	G	-0.0401	-0.1088	0.3316	0.2461	FALSE	FALSE	FALSE	finn-b-C3_STOMACH_EXALLC	1	167426424	0.0662	NA	0.1002	Malignant neoplasm of stomach (all cancers excluded) || id:finn-b-C3_STOMACH_EXALLC	Malignant neoplasm of stomach (all cancers excluded)	Malignant neoplasm of stomach (all cancers excluded) || ||	TRUE	igd	NA	NA	NA	NA	NA	NA	NA	0.006	1	2.13993e-11	360838	167426424	ebi-a-GCST005038	Allergic disease (asthma, hay fever or eczema) || id:ebi-a-GCST005038	TRUE	reported	igd	2	TRUE
15	rs12365699	A	G	A	G	-0.0592	0.0517	0.1531	0.1573	FALSE	FALSE	FALSE	finn-b-C3_STOMACH_EXALLC	11	118743286	0.0774	NA	0.5045	Malignant neoplasm of stomach (all cancers excluded) || id:finn-b-C3_STOMACH_EXALLC	Malignant neoplasm of stomach (all cancers excluded)	Malignant neoplasm of stomach (all cancers excluded) || ||	TRUE	igd	NA	NA	NA	NA	NA	NA	NA	0.0078	11	3.53509e-14	360838	118743286	ebi-a-GCST005038	Allergic disease (asthma, hay fever or eczema) || id:ebi-a-GCST005038	TRUE	reported	igd	2	TRUE
16	rs12413578	T	C	T	C	-0.0934	-0.0145	0.09864	0.05846	FALSE	FALSE	FALSE	finn-b-C3_STOMACH_EXALLC	10	9049253	0.1221	NA	0.9056	Malignant neoplasm of stomach (all cancers excluded) || id:finn-b-C3_STOMACH_EXALLC	Malignant neoplasm of stomach (all cancers excluded)	Malignant neoplasm of stomach (all cancers excluded) || ||	TRUE	igd	NA	NA	NA	NA	NA	NA	NA	0.0094	10	3.30902e-23	360838	9049253	ebi-a-GCST005038	Allergic disease (asthma, hay fever or eczema) || id:ebi-a-GCST005038	TRUE	reported	igd	2	TRUE
17	rs12440045	C	A	C	A	0.0403	-0.061	0.5476	0.5181	FALSE	FALSE	FALSE	finn-b-C3_STOMACH_EXALLC	15	41782684	0.057	NA	0.2846	Malignant neoplasm of stomach (all cancers excluded) || id:finn-b-C3_STOMACH_EXALLC	Malignant neoplasm of stomach (all cancers excluded)	Malignant neoplasm of stomach (all cancers excluded) || ||	TRUE	igd	NA	NA	NA	NA	NA	NA	NA	0.0059	15	7.68245e-12	360838	41782684	ebi-a-GCST005038	Allergic disease (asthma, hay fever or eczema) || id:ebi-a-GCST005038	TRUE	reported	igd	2	TRUE
18	rs12551834	A	G	A	G	-0.0615	0.031	0.07993	0.05578	FALSE	FALSE	FALSE	finn-b-C3_STOMACH_EXALLC	9	131613191	0.1238	NA	0.8022	Malignant neoplasm of stomach (all cancers excluded) || id:finn-b-C3_STOMACH_EXALLC	Malignant neoplasm of stomach (all cancers excluded)	Malignant neoplasm of stomach (all cancers excluded) || ||	TRUE	igd	NA	NA	NA	NA	NA	NA	NA	0.0103	9	2.718e-09	360838	131613191	ebi-a-GCST005038	Allergic disease (asthma, hay fever or eczema) || id:ebi-a-GCST005038	TRUE	reported	igd	2	TRUE
19	rs12625547	G	T	G	T	-0.0432	0.0831	0.7857	0.1684	FALSE	FALSE	FALSE	finn-b-C3_STOMACH_EXALLC	20	50154647	0.0769	NA	0.2798	Malignant neoplasm of stomach (all cancers excluded) || id:finn-b-C3_STOMACH_EXALLC	Malignant neoplasm of stomach (all cancers excluded)	Malignant neoplasm of stomach (all cancers excluded) || ||	TRUE	igd	NA	NA	NA	NA	NA	NA	NA	0.0077	20	1.97702e-08	360838	50154647	ebi-a-GCST005038	Allergic disease (asthma, hay fever or eczema) || id:ebi-a-GCST005038	TRUE	reported	igd	2	TRUE
20	rs1289273	G	A	G	A	0.035	-0.0429	0.5731	0.4816	FALSE	FALSE	FALSE	finn-b-C3_STOMACH_EXALLC	1	226909233	0.057	NA	0.452	Malignant neoplasm of stomach (all cancers excluded) || id:finn-b-C3_STOMACH_EXALLC	Malignant neoplasm of stomach (all cancers excluded)	Malignant neoplasm of stomach (all cancers excluded) || ||	TRUE	igd	NA	NA	NA	NA	NA	NA	NA	0.0057	1	1.08901e-09	360838	226909233	ebi-a-GCST005038	Allergic disease (asthma, hay fever or eczema) || id:ebi-a-GCST005038	TRUE	reported	igd	2	TRUE
21	rs12941864	T	C	T	C	-0.0335	-0.0447	0.466	0.5524	FALSE	FALSE	FALSE	finn-b-C3_STOMACH_EXALLC	17	1395682	0.0576	NA	0.4376	Malignant neoplasm of stomach (all cancers excluded) || id:finn-b-C3_STOMACH_EXALLC	Malignant neoplasm of stomach (all cancers excluded)	Malignant neoplasm of stomach (all cancers excluded) || ||	TRUE	igd	NA	NA	NA	NA	NA	NA	NA	0.0061	17	4.98196e-08	360838	1395682	ebi-a-GCST005038	Allergic disease (asthma, hay fever or eczema) || id:ebi-a-GCST005038	TRUE	reported	igd	2	TRUE
22	rs1419675	T	G	T	G	-0.0385	-0.0502	0.2415	0.8348	FALSE	FALSE	FALSE	finn-b-C3_STOMACH_EXALLC	6	30092707	0.0766	NA	0.5121	Malignant neoplasm of stomach (all cancers excluded) || id:finn-b-C3_STOMACH_EXALLC	Malignant neoplasm of stomach (all cancers excluded)	Malignant neoplasm of stomach (all cancers excluded) || ||	TRUE	igd	NA	NA	NA	NA	NA	NA	NA	0.007	6	4.72096e-08	360838	30092707	ebi-a-GCST005038	Allergic disease (asthma, hay fever or eczema) || id:ebi-a-GCST005038	TRUE	reported	igd	2	TRUE
23	rs144829310	T	G	T	G	0.0828	-0.0059	0.1565	0.1493	FALSE	FALSE	FALSE	finn-b-C3_STOMACH_EXALLC	9	6208030	0.0796	NA	0.9405	Malignant neoplasm of stomach (all cancers excluded) || id:finn-b-C3_STOMACH_EXALLC	Malignant neoplasm of stomach (all cancers excluded)	Malignant neoplasm of stomach (all cancers excluded) || ||	TRUE	igd	NA	NA	NA	NA	NA	NA	NA	0.0078	9	2.60196e-26	360838	6208030	ebi-a-GCST005038	Allergic disease (asthma, hay fever or eczema) || id:ebi-a-GCST005038	TRUE	reported	igd	2	TRUE
24	rs1689510	C	G	C	G	0.051	0.0168	0.3163	0.319	FALSE	TRUE	FALSE	finn-b-C3_STOMACH_EXALLC	12	56396768	0.0609	NA	0.7831	Malignant neoplasm of stomach (all cancers excluded) || id:finn-b-C3_STOMACH_EXALLC	Malignant neoplasm of stomach (all cancers excluded)	Malignant neoplasm of stomach (all cancers excluded) || ||	TRUE	igd	NA	NA	NA	NA	NA	NA	NA	0.0061	12	3.38766e-17	360838	56396768	ebi-a-GCST005038	Allergic disease (asthma, hay fever or eczema) || id:ebi-a-GCST005038	TRUE	reported	igd	2	TRUE
25	rs16903574	G	C	G	C	0.07	-0.1218	0.91837	0.8729	FALSE	TRUE	FALSE	finn-b-C3_STOMACH_EXALLC	5	14610309	0.0867	NA	0.1601	Malignant neoplasm of stomach (all cancers excluded) || id:finn-b-C3_STOMACH_EXALLC	Malignant neoplasm of stomach (all cancers excluded)	Malignant neoplasm of stomach (all cancers excluded) || ||	TRUE	igd	NA	NA	NA	NA	NA	NA	NA	0.011	5	1.67799e-10	360838	14610309	ebi-a-GCST005038	Allergic disease (asthma, hay fever or eczema) || id:ebi-a-GCST005038	TRUE	reported	igd	2	TRUE
26	rs17664743	A	G	A	G	0.041	0.0292	0.2041	0.1373	FALSE	FALSE	FALSE	finn-b-C3_STOMACH_EXALLC	7	50253897	0.0818	NA	0.7208	Malignant neoplasm of stomach (all cancers excluded) || id:finn-b-C3_STOMACH_EXALLC	Malignant neoplasm of stomach (all cancers excluded)	Malignant neoplasm of stomach (all cancers excluded) || ||	TRUE	igd	NA	NA	NA	NA	NA	NA	NA	0.0071	7	8.27009e-09	360838	50253897	ebi-a-GCST005038	Allergic disease (asthma, hay fever or eczema) || id:ebi-a-GCST005038	TRUE	reported	igd	2	TRUE
27	rs1885013	A	G	A	G	-0.0382	0.1215	0.3588	0.6945	FALSE	FALSE	FALSE	finn-b-C3_STOMACH_EXALLC	14	68754695	0.0619	NA	0.0497405	Malignant neoplasm of stomach (all cancers excluded) || id:finn-b-C3_STOMACH_EXALLC	Malignant neoplasm of stomach (all cancers excluded)	Malignant neoplasm of stomach (all cancers excluded) || ||	TRUE	igd	NA	NA	NA	NA	NA	NA	NA	0.0063	14	1.32501e-09	360838	68754695	ebi-a-GCST005038	Allergic disease (asthma, hay fever or eczema) || id:ebi-a-GCST005038	TRUE	reported	igd	2	TRUE
28	rs2134814	G	C	G	C	-0.0427	0.0907	0.6463	0.7482	FALSE	TRUE	FALSE	finn-b-C3_STOMACH_EXALLC	6	90987512	0.0657	NA	0.1678	Malignant neoplasm of stomach (all cancers excluded) || id:finn-b-C3_STOMACH_EXALLC	Malignant neoplasm of stomach (all cancers excluded)	Malignant neoplasm of stomach (all cancers excluded) || ||	TRUE	igd	NA	NA	NA	NA	NA	NA	NA	0.006	6	1.02896e-12	360838	90987512	ebi-a-GCST005038	Allergic disease (asthma, hay fever or eczema) || id:ebi-a-GCST005038	TRUE	reported	igd	2	TRUE
29	rs2212434	T	C	T	C	0.0869	0.0563	0.4286	0.4059	FALSE	FALSE	FALSE	finn-b-C3_STOMACH_EXALLC	11	76281593	0.0579	NA	0.3315	Malignant neoplasm of stomach (all cancers excluded) || id:finn-b-C3_STOMACH_EXALLC	Malignant neoplasm of stomach (all cancers excluded)	Malignant neoplasm of stomach (all cancers excluded) || ||	TRUE	igd	NA	NA	NA	NA	NA	NA	NA	0.0057	11	8.92483e-52	360838	76281593	ebi-a-GCST005038	Allergic disease (asthma, hay fever or eczema) || id:ebi-a-GCST005038	TRUE	reported	igd	2	TRUE
30	rs2221641	T	C	T	C	-0.0419	-0.0169	0.3878	0.6568	FALSE	FALSE	FALSE	finn-b-C3_STOMACH_EXALLC	8	81294702	0.06	NA	0.7778	Malignant neoplasm of stomach (all cancers excluded) || id:finn-b-C3_STOMACH_EXALLC	Malignant neoplasm of stomach (all cancers excluded)	Malignant neoplasm of stomach (all cancers excluded) || ||	TRUE	igd	NA	NA	NA	NA	NA	NA	NA	0.0059	8	1.0311e-12	360838	81294702	ebi-a-GCST005038	Allergic disease (asthma, hay fever or eczema) || id:ebi-a-GCST005038	TRUE	reported	igd	2	TRUE
31	rs2241099	G	C	G	C	-0.0697	-0.1504	0.7381	0.7877	FALSE	TRUE	FALSE	finn-b-C3_STOMACH_EXALLC	16	11225064	0.0698	NA	0.0310699	Malignant neoplasm of stomach (all cancers excluded) || id:finn-b-C3_STOMACH_EXALLC	Malignant neoplasm of stomach (all cancers excluded)	Malignant neoplasm of stomach (all cancers excluded) || ||	TRUE	igd	NA	NA	NA	NA	NA	NA	NA	0.0066	16	4.61849e-26	360838	11225064	ebi-a-GCST005038	Allergic disease (asthma, hay fever or eczema) || id:ebi-a-GCST005038	TRUE	reported	igd	2	TRUE
32	rs228619	G	A	G	A	0.0362	-0.0587	0.5306	0.5312	FALSE	FALSE	FALSE	finn-b-C3_STOMACH_EXALLC	4	103569283	0.0572	NA	0.3041	Malignant neoplasm of stomach (all cancers excluded) || id:finn-b-C3_STOMACH_EXALLC	Malignant neoplasm of stomach (all cancers excluded)	Malignant neoplasm of stomach (all cancers excluded) || ||	TRUE	igd	NA	NA	NA	NA	NA	NA	NA	0.0057	4	2.40902e-10	360838	103569283	ebi-a-GCST005038	Allergic disease (asthma, hay fever or eczema) || id:ebi-a-GCST005038	TRUE	reported	igd	2	TRUE
33	rs2477923	C	T	C	T	-0.0332	-0.0463	0.5017	0.4922	FALSE	FALSE	FALSE	finn-b-C3_STOMACH_EXALLC	10	8565990	0.0568	NA	0.4151	Malignant neoplasm of stomach (all cancers excluded) || id:finn-b-C3_STOMACH_EXALLC	Malignant neoplasm of stomach (all cancers excluded)	Malignant neoplasm of stomach (all cancers excluded) || ||	TRUE	igd	NA	NA	NA	NA	NA	NA	NA	0.0057	10	7.22703e-09	360838	8565990	ebi-a-GCST005038	Allergic disease (asthma, hay fever or eczema) || id:ebi-a-GCST005038	TRUE	reported	igd	2	TRUE
34	rs249677	A	C	A	C	0.0366	-0.0369	0.3605	0.6941	FALSE	FALSE	FALSE	finn-b-C3_STOMACH_EXALLC	5	141539339	0.0617	NA	0.5501	Malignant neoplasm of stomach (all cancers excluded) || id:finn-b-C3_STOMACH_EXALLC	Malignant neoplasm of stomach (all cancers excluded)	Malignant neoplasm of stomach (all cancers excluded) || ||	TRUE	igd	NA	NA	NA	NA	NA	NA	NA	0.0059	5	7.53807e-10	360838	141539339	ebi-a-GCST005038	Allergic disease (asthma, hay fever or eczema) || id:ebi-a-GCST005038	TRUE	reported	igd	2	TRUE
35	rs2766678	A	G	A	G	-0.0559	-0.0556	0.2126	0.8088	FALSE	FALSE	FALSE	finn-b-C3_STOMACH_EXALLC	20	52212273	0.074	NA	0.452701	Malignant neoplasm of stomach (all cancers excluded) || id:finn-b-C3_STOMACH_EXALLC	Malignant neoplasm of stomach (all cancers excluded)	Malignant neoplasm of stomach (all cancers excluded) || ||	TRUE	igd	TRUE	rs2766678	rs2766680	G	A	G	A	0.0074	20	2.95121e-14	360838	52208356	ebi-a-GCST005038	Allergic disease (asthma, hay fever or eczema) || id:ebi-a-GCST005038	TRUE	reported	igd	2	TRUE
36	rs2910162	G	A	G	A	0.0344	-0.0376	0.6837	0.6708	FALSE	FALSE	FALSE	finn-b-C3_STOMACH_EXALLC	5	159909345	0.0605	NA	0.5339	Malignant neoplasm of stomach (all cancers excluded) || id:finn-b-C3_STOMACH_EXALLC	Malignant neoplasm of stomach (all cancers excluded)	Malignant neoplasm of stomach (all cancers excluded) || ||	TRUE	igd	NA	NA	NA	NA	NA	NA	NA	0.0061	5	1.54198e-08	360838	159909345	ebi-a-GCST005038	Allergic disease (asthma, hay fever or eczema) || id:ebi-a-GCST005038	TRUE	reported	igd	2	TRUE
37	rs301802	A	T	A	T	0.048	-0.0137	0.4592	0.3455	FALSE	TRUE	TRUE	finn-b-C3_STOMACH_EXALLC	1	8497307	0.0595	NA	0.8185	Malignant neoplasm of stomach (all cancers excluded) || id:finn-b-C3_STOMACH_EXALLC	Malignant neoplasm of stomach (all cancers excluded)	Malignant neoplasm of stomach (all cancers excluded) || ||	TRUE	igd	NA	NA	NA	NA	NA	NA	NA	0.0058	1	1.32709e-16	360838	8497307	ebi-a-GCST005038	Allergic disease (asthma, hay fever or eczema) || id:ebi-a-GCST005038	TRUE	reported	igd	2	FALSE
38	rs3024665	T	C	T	C	0.0665	0.0831	0.07653	0.9152	FALSE	FALSE	FALSE	finn-b-C3_STOMACH_EXALLC	16	27371539	0.1021	NA	0.4158	Malignant neoplasm of stomach (all cancers excluded) || id:finn-b-C3_STOMACH_EXALLC	Malignant neoplasm of stomach (all cancers excluded)	Malignant neoplasm of stomach (all cancers excluded) || ||	TRUE	igd	NA	NA	NA	NA	NA	NA	NA	0.0119	16	2.17901e-08	360838	27371539	ebi-a-GCST005038	Allergic disease (asthma, hay fever or eczema) || id:ebi-a-GCST005038	TRUE	reported	igd	2	TRUE
39	rs3128959	A	G	A	G	-0.0601	0.111	0.1241	0.1349	FALSE	FALSE	FALSE	finn-b-C3_STOMACH_EXALLC	6	33048380	0.0837	NA	0.1848	Malignant neoplasm of stomach (all cancers excluded) || id:finn-b-C3_STOMACH_EXALLC	Malignant neoplasm of stomach (all cancers excluded)	Malignant neoplasm of stomach (all cancers excluded) || ||	TRUE	igd	NA	NA	NA	NA	NA	NA	NA	0.0095	6	2.24698e-10	360838	33048380	ebi-a-GCST005038	Allergic disease (asthma, hay fever or eczema) || id:ebi-a-GCST005038	TRUE	reported	igd	2	TRUE
40	rs34004019	G	A	G	A	-0.0913	0.044	0.6956	0.3384	FALSE	FALSE	FALSE	finn-b-C3_STOMACH_EXALLC	6	32626403	0.0691	NA	0.5244	Malignant neoplasm of stomach (all cancers excluded) || id:finn-b-C3_STOMACH_EXALLC	Malignant neoplasm of stomach (all cancers excluded)	Malignant neoplasm of stomach (all cancers excluded) || ||	TRUE	igd	NA	NA	NA	NA	NA	NA	NA	0.0071	6	2.52e-38	360838	32626403	ebi-a-GCST005038	Allergic disease (asthma, hay fever or eczema) || id:ebi-a-GCST005038	TRUE	reported	igd	2	TRUE
41	rs34290285	A	G	A	G	-0.0766	0.0729	0.2653	0.2157	FALSE	FALSE	FALSE	finn-b-C3_STOMACH_EXALLC	2	242698640	0.0698	NA	0.2964	Malignant neoplasm of stomach (all cancers excluded) || id:finn-b-C3_STOMACH_EXALLC	Malignant neoplasm of stomach (all cancers excluded)	Malignant neoplasm of stomach (all cancers excluded) || ||	TRUE	igd	NA	NA	NA	NA	NA	NA	NA	0.0075	2	1.15904e-24	360838	242698640	ebi-a-GCST005038	Allergic disease (asthma, hay fever or eczema) || id:ebi-a-GCST005038	TRUE	reported	igd	2	TRUE
42	rs3540	A	G	A	G	-0.0346	0.1566	0.3452	0.3267	FALSE	FALSE	FALSE	finn-b-C3_STOMACH_EXALLC	15	91045408	0.0607	NA	0.00993894	Malignant neoplasm of stomach (all cancers excluded) || id:finn-b-C3_STOMACH_EXALLC	Malignant neoplasm of stomach (all cancers excluded)	Malignant neoplasm of stomach (all cancers excluded) || ||	TRUE	igd	NA	NA	NA	NA	NA	NA	NA	0.0061	15	1.28201e-08	360838	91045408	ebi-a-GCST005038	Allergic disease (asthma, hay fever or eczema) || id:ebi-a-GCST005038	TRUE	reported	igd	2	TRUE
43	rs4296977	T	C	T	C	-0.0534	0.0344	0.1582	0.8014	FALSE	FALSE	FALSE	finn-b-C3_STOMACH_EXALLC	7	77018542	0.0718	NA	0.631499	Malignant neoplasm of stomach (all cancers excluded) || id:finn-b-C3_STOMACH_EXALLC	Malignant neoplasm of stomach (all cancers excluded)	Malignant neoplasm of stomach (all cancers excluded) || ||	TRUE	igd	NA	NA	NA	NA	NA	NA	NA	0.0082	7	6.91672e-11	360838	77018542	ebi-a-GCST005038	Allergic disease (asthma, hay fever or eczema) || id:ebi-a-GCST005038	TRUE	reported	igd	2	TRUE
44	rs479844	G	A	G	A	0.0412	0.0418	0.5714	0.5921	FALSE	FALSE	FALSE	finn-b-C3_STOMACH_EXALLC	11	65551957	0.0578	NA	0.469	Malignant neoplasm of stomach (all cancers excluded) || id:finn-b-C3_STOMACH_EXALLC	Malignant neoplasm of stomach (all cancers excluded)	Malignant neoplasm of stomach (all cancers excluded) || ||	TRUE	igd	NA	NA	NA	NA	NA	NA	NA	0.0058	11	1.14604e-12	360838	65551957	ebi-a-GCST005038	Allergic disease (asthma, hay fever or eczema) || id:ebi-a-GCST005038	TRUE	reported	igd	2	TRUE
45	rs4943794	C	G	C	G	0.0396	-0.0687	0.2262	0.2357	FALSE	TRUE	FALSE	finn-b-C3_STOMACH_EXALLC	13	41173408	0.0669	NA	0.3048	Malignant neoplasm of stomach (all cancers excluded) || id:finn-b-C3_STOMACH_EXALLC	Malignant neoplasm of stomach (all cancers excluded)	Malignant neoplasm of stomach (all cancers excluded) || ||	TRUE	igd	NA	NA	NA	NA	NA	NA	NA	0.007	13	1.41e-08	360838	41173408	ebi-a-GCST005038	Allergic disease (asthma, hay fever or eczema) || id:ebi-a-GCST005038	TRUE	reported	igd	2	TRUE
46	rs4973380	A	T	A	T	0.0397	-0.0252	0.2432	0.2865	FALSE	TRUE	FALSE	finn-b-C3_STOMACH_EXALLC	2	228725402	0.063	NA	0.6895	Malignant neoplasm of stomach (all cancers excluded) || id:finn-b-C3_STOMACH_EXALLC	Malignant neoplasm of stomach (all cancers excluded)	Malignant neoplasm of stomach (all cancers excluded) || ||	TRUE	igd	NA	NA	NA	NA	NA	NA	NA	0.0067	2	2.59102e-09	360838	228725402	ebi-a-GCST005038	Allergic disease (asthma, hay fever or eczema) || id:ebi-a-GCST005038	TRUE	reported	igd	2	TRUE
47	rs519973	A	G	A	G	0.0358	-0.0796	0.3537	0.3597	FALSE	FALSE	FALSE	finn-b-C3_STOMACH_EXALLC	3	187633268	0.059	NA	0.1779	Malignant neoplasm of stomach (all cancers excluded) || id:finn-b-C3_STOMACH_EXALLC	Malignant neoplasm of stomach (all cancers excluded)	Malignant neoplasm of stomach (all cancers excluded) || ||	TRUE	igd	NA	NA	NA	NA	NA	NA	NA	0.006	3	3.225e-09	360838	187633268	ebi-a-GCST005038	Allergic disease (asthma, hay fever or eczema) || id:ebi-a-GCST005038	TRUE	reported	igd	2	TRUE
48	rs56375023	A	G	A	G	0.0731	-0.0384	0.2126	0.2658	FALSE	FALSE	FALSE	finn-b-C3_STOMACH_EXALLC	15	67448363	0.0647	NA	0.552699	Malignant neoplasm of stomach (all cancers excluded) || id:finn-b-C3_STOMACH_EXALLC	Malignant neoplasm of stomach (all cancers excluded)	Malignant neoplasm of stomach (all cancers excluded) || ||	TRUE	igd	NA	NA	NA	NA	NA	NA	NA	0.0068	15	3.10885e-27	360838	67448363	ebi-a-GCST005038	Allergic disease (asthma, hay fever or eczema) || id:ebi-a-GCST005038	TRUE	reported	igd	2	TRUE
49	rs5743618	A	C	A	C	-0.0915	-0.0847	0.2993	0.1527	FALSE	FALSE	FALSE	finn-b-C3_STOMACH_EXALLC	4	38798648	0.0788	NA	0.2821	Malignant neoplasm of stomach (all cancers excluded) || id:finn-b-C3_STOMACH_EXALLC	Malignant neoplasm of stomach (all cancers excluded)	Malignant neoplasm of stomach (all cancers excluded) || ||	TRUE	igd	NA	NA	NA	NA	NA	NA	NA	0.0067	4	2.72709e-42	360838	38798648	ebi-a-GCST005038	Allergic disease (asthma, hay fever or eczema) || id:ebi-a-GCST005038	TRUE	reported	igd	2	TRUE
50	rs5758343	T	A	T	A	-0.0474	0.0185	0.7823	0.7643	FALSE	TRUE	FALSE	finn-b-C3_STOMACH_EXALLC	22	41818276	0.0669	NA	0.782699	Malignant neoplasm of stomach (all cancers excluded) || id:finn-b-C3_STOMACH_EXALLC	Malignant neoplasm of stomach (all cancers excluded)	Malignant neoplasm of stomach (all cancers excluded) || ||	TRUE	igd	TRUE	rs5758343	rs2413644	A	T	A	G	0.0071	22	2.1682e-11	360838	41816652	ebi-a-GCST005038	Allergic disease (asthma, hay fever or eczema) || id:ebi-a-GCST005038	TRUE	reported	igd	2	TRUE
51	rs58939053	T	C	T	C	0.0544	0.0415	0.3435	0.4556	FALSE	FALSE	FALSE	finn-b-C3_STOMACH_EXALLC	4	123386013	0.0573	NA	0.4692	Malignant neoplasm of stomach (all cancers excluded) || id:finn-b-C3_STOMACH_EXALLC	Malignant neoplasm of stomach (all cancers excluded)	Malignant neoplasm of stomach (all cancers excluded) || ||	TRUE	igd	NA	NA	NA	NA	NA	NA	NA	0.0061	4	3.84858e-19	360838	123386013	ebi-a-GCST005038	Allergic disease (asthma, hay fever or eczema) || id:ebi-a-GCST005038	TRUE	reported	igd	2	TRUE
52	rs6011033	G	A	G	A	0.0437	-0.0062	0.7755	0.8062	FALSE	FALSE	FALSE	finn-b-C3_STOMACH_EXALLC	20	62322699	0.0718	NA	0.9308	Malignant neoplasm of stomach (all cancers excluded) || id:finn-b-C3_STOMACH_EXALLC	Malignant neoplasm of stomach (all cancers excluded)	Malignant neoplasm of stomach (all cancers excluded) || ||	TRUE	igd	NA	NA	NA	NA	NA	NA	NA	0.0069	20	2.66299e-10	360838	62322699	ebi-a-GCST005038	Allergic disease (asthma, hay fever or eczema) || id:ebi-a-GCST005038	TRUE	reported	igd	2	TRUE
53	rs61192126	C	T	C	T	-0.0384	-0.0296	0.6905	0.2679	FALSE	FALSE	FALSE	finn-b-C3_STOMACH_EXALLC	3	72394852	0.0643	NA	0.645	Malignant neoplasm of stomach (all cancers excluded) || id:finn-b-C3_STOMACH_EXALLC	Malignant neoplasm of stomach (all cancers excluded)	Malignant neoplasm of stomach (all cancers excluded) || ||	TRUE	igd	NA	NA	NA	NA	NA	NA	NA	0.0064	3	1.557e-09	360838	72394852	ebi-a-GCST005038	Allergic disease (asthma, hay fever or eczema) || id:ebi-a-GCST005038	TRUE	reported	igd	2	TRUE
54	rs61816766	C	T	C	T	0.142	-0.2923	0.97959	0.007865	FALSE	FALSE	FALSE	finn-b-C3_STOMACH_EXALLC	1	152319572	0.325	NA	0.3685	Malignant neoplasm of stomach (all cancers excluded) || id:finn-b-C3_STOMACH_EXALLC	Malignant neoplasm of stomach (all cancers excluded)	Malignant neoplasm of stomach (all cancers excluded) || ||	TRUE	igd	NA	NA	NA	NA	NA	NA	NA	0.0176	1	6.75772e-16	360838	152319572	ebi-a-GCST005038	Allergic disease (asthma, hay fever or eczema) || id:ebi-a-GCST005038	TRUE	reported	igd	2	TRUE
55	rs62626322	G	T	G	T	0.0674	-0.1144	0.90306	0.1416	FALSE	FALSE	FALSE	finn-b-C3_STOMACH_EXALLC	10	6115639	0.0822	NA	0.1641	Malignant neoplasm of stomach (all cancers excluded) || id:finn-b-C3_STOMACH_EXALLC	Malignant neoplasm of stomach (all cancers excluded)	Malignant neoplasm of stomach (all cancers excluded) || ||	TRUE	igd	NA	NA	NA	NA	NA	NA	NA	0.0091	10	1.35207e-13	360838	6115639	ebi-a-GCST005038	Allergic disease (asthma, hay fever or eczema) || id:ebi-a-GCST005038	TRUE	reported	igd	2	TRUE
56	rs6461503	C	T	C	T	-0.041	0.07	0.5272	0.5207	FALSE	FALSE	FALSE	finn-b-C3_STOMACH_EXALLC	7	20560996	0.0568	NA	0.2179	Malignant neoplasm of stomach (all cancers excluded) || id:finn-b-C3_STOMACH_EXALLC	Malignant neoplasm of stomach (all cancers excluded)	Malignant neoplasm of stomach (all cancers excluded) || ||	TRUE	igd	NA	NA	NA	NA	NA	NA	NA	0.0057	7	8.80846e-13	360838	20560996	ebi-a-GCST005038	Allergic disease (asthma, hay fever or eczema) || id:ebi-a-GCST005038	TRUE	reported	igd	2	TRUE
57	rs6489785	C	T	C	T	-0.0428	0.0821	0.631	0.6165	FALSE	FALSE	FALSE	finn-b-C3_STOMACH_EXALLC	12	121363724	0.0586	NA	0.1612	Malignant neoplasm of stomach (all cancers excluded) || id:finn-b-C3_STOMACH_EXALLC	Malignant neoplasm of stomach (all cancers excluded)	Malignant neoplasm of stomach (all cancers excluded) || ||	TRUE	igd	NA	NA	NA	NA	NA	NA	NA	0.0059	12	3.56697e-13	360838	121363724	ebi-a-GCST005038	Allergic disease (asthma, hay fever or eczema) || id:ebi-a-GCST005038	TRUE	reported	igd	2	TRUE
58	rs6594499	A	C	A	C	-0.0723	0.0083	0.4813	0.5531	FALSE	FALSE	FALSE	finn-b-C3_STOMACH_EXALLC	5	110470137	0.0572	NA	0.8844	Malignant neoplasm of stomach (all cancers excluded) || id:finn-b-C3_STOMACH_EXALLC	Malignant neoplasm of stomach (all cancers excluded)	Malignant neoplasm of stomach (all cancers excluded) || ||	TRUE	igd	NA	NA	NA	NA	NA	NA	NA	0.0057	5	1.09698e-36	360838	110470137	ebi-a-GCST005038	Allergic disease (asthma, hay fever or eczema) || id:ebi-a-GCST005038	TRUE	reported	igd	2	TRUE
59	rs6800001	A	G	A	G	0.033	-0.0943	0.3418	0.3298	FALSE	FALSE	FALSE	finn-b-C3_STOMACH_EXALLC	3	33081102	0.0607	NA	0.1205	Malignant neoplasm of stomach (all cancers excluded) || id:finn-b-C3_STOMACH_EXALLC	Malignant neoplasm of stomach (all cancers excluded)	Malignant neoplasm of stomach (all cancers excluded) || ||	TRUE	igd	NA	NA	NA	NA	NA	NA	NA	0.0059	3	2.28402e-08	360838	33081102	ebi-a-GCST005038	Allergic disease (asthma, hay fever or eczema) || id:ebi-a-GCST005038	TRUE	reported	igd	2	TRUE
60	rs6881706	T	G	T	G	-0.0707	-0.0312	0.2925	0.3308	FALSE	FALSE	FALSE	finn-b-C3_STOMACH_EXALLC	5	35879156	0.0603	NA	0.604901	Malignant neoplasm of stomach (all cancers excluded) || id:finn-b-C3_STOMACH_EXALLC	Malignant neoplasm of stomach (all cancers excluded)	Malignant neoplasm of stomach (all cancers excluded) || ||	TRUE	igd	NA	NA	NA	NA	NA	NA	NA	0.0064	5	1.7338e-28	360838	35879156	ebi-a-GCST005038	Allergic disease (asthma, hay fever or eczema) || id:ebi-a-GCST005038	TRUE	reported	igd	2	TRUE
61	rs6990534	G	A	G	A	-0.04	-0.0022	0.6429	0.6709	FALSE	FALSE	FALSE	finn-b-C3_STOMACH_EXALLC	8	128814091	0.0603	NA	0.9704	Malignant neoplasm of stomach (all cancers excluded) || id:finn-b-C3_STOMACH_EXALLC	Malignant neoplasm of stomach (all cancers excluded)	Malignant neoplasm of stomach (all cancers excluded) || ||	TRUE	igd	NA	NA	NA	NA	NA	NA	NA	0.0063	8	1.738e-10	360838	128814091	ebi-a-GCST005038	Allergic disease (asthma, hay fever or eczema) || id:ebi-a-GCST005038	TRUE	reported	igd	2	TRUE
62	rs7224129	A	G	A	G	0.0535	-0.1018	0.4728	0.4473	FALSE	FALSE	FALSE	finn-b-C3_STOMACH_EXALLC	17	38075426	0.0574	NA	0.0760204	Malignant neoplasm of stomach (all cancers excluded) || id:finn-b-C3_STOMACH_EXALLC	Malignant neoplasm of stomach (all cancers excluded)	Malignant neoplasm of stomach (all cancers excluded) || ||	TRUE	igd	NA	NA	NA	NA	NA	NA	NA	0.0057	17	8.11335e-21	360838	38075426	ebi-a-GCST005038	Allergic disease (asthma, hay fever or eczema) || id:ebi-a-GCST005038	TRUE	reported	igd	2	TRUE
63	rs72774901	A	T	A	T	0.1122	-0.0723	0.08163	0.08245	FALSE	TRUE	FALSE	finn-b-C3_STOMACH_EXALLC	5	110182720	0.1028	NA	0.4819	Malignant neoplasm of stomach (all cancers excluded) || id:finn-b-C3_STOMACH_EXALLC	Malignant neoplasm of stomach (all cancers excluded)	Malignant neoplasm of stomach (all cancers excluded) || ||	TRUE	igd	NA	NA	NA	NA	NA	NA	NA	0.0108	5	3.91562e-25	360838	110182720	ebi-a-GCST005038	Allergic disease (asthma, hay fever or eczema) || id:ebi-a-GCST005038	TRUE	reported	igd	2	TRUE
64	rs740474	T	C	T	C	-0.0361	-0.0626	0.4167	0.6133	FALSE	FALSE	FALSE	finn-b-C3_STOMACH_EXALLC	5	140925362	0.0583	NA	0.2832	Malignant neoplasm of stomach (all cancers excluded) || id:finn-b-C3_STOMACH_EXALLC	Malignant neoplasm of stomach (all cancers excluded)	Malignant neoplasm of stomach (all cancers excluded) || ||	TRUE	igd	NA	NA	NA	NA	NA	NA	NA	0.0059	5	6.59098e-10	360838	140925362	ebi-a-GCST005038	Allergic disease (asthma, hay fever or eczema) || id:ebi-a-GCST005038	TRUE	reported	igd	2	TRUE
65	rs7406234	C	T	C	T	-0.0337	-0.0436	0.5646	0.5094	FALSE	FALSE	FALSE	finn-b-C3_STOMACH_EXALLC	17	47350664	0.0569	NA	0.4435	Malignant neoplasm of stomach (all cancers excluded) || id:finn-b-C3_STOMACH_EXALLC	Malignant neoplasm of stomach (all cancers excluded)	Malignant neoplasm of stomach (all cancers excluded) || ||	TRUE	igd	NA	NA	NA	NA	NA	NA	NA	0.0057	17	4.30299e-09	360838	47350664	ebi-a-GCST005038	Allergic disease (asthma, hay fever or eczema) || id:ebi-a-GCST005038	TRUE	reported	igd	2	TRUE
66	rs74847330	G	A	G	A	-0.0497	0.0945	0.8776	0.08579	FALSE	FALSE	FALSE	finn-b-C3_STOMACH_EXALLC	2	143831599	0.1007	NA	0.3483	Malignant neoplasm of stomach (all cancers excluded) || id:finn-b-C3_STOMACH_EXALLC	Malignant neoplasm of stomach (all cancers excluded)	Malignant neoplasm of stomach (all cancers excluded) || ||	TRUE	igd	NA	NA	NA	NA	NA	NA	NA	0.0088	2	1.67201e-08	360838	143831599	ebi-a-GCST005038	Allergic disease (asthma, hay fever or eczema) || id:ebi-a-GCST005038	TRUE	reported	igd	2	TRUE
67	rs7521390	C	A	C	A	0.0358	0.129	0.716	0.2993	FALSE	FALSE	FALSE	finn-b-C3_STOMACH_EXALLC	1	173141960	0.0623	NA	0.0383504	Malignant neoplasm of stomach (all cancers excluded) || id:finn-b-C3_STOMACH_EXALLC	Malignant neoplasm of stomach (all cancers excluded)	Malignant neoplasm of stomach (all cancers excluded) || ||	TRUE	igd	NA	NA	NA	NA	NA	NA	NA	0.0063	1	1.39499e-08	360838	173141960	ebi-a-GCST005038	Allergic disease (asthma, hay fever or eczema) || id:ebi-a-GCST005038	TRUE	reported	igd	2	TRUE
68	rs760805	T	A	T	A	0.0374	-0.026	0.5782	0.5493	FALSE	TRUE	TRUE	finn-b-C3_STOMACH_EXALLC	1	25251923	0.057	NA	0.6484	Malignant neoplasm of stomach (all cancers excluded) || id:finn-b-C3_STOMACH_EXALLC	Malignant neoplasm of stomach (all cancers excluded)	Malignant neoplasm of stomach (all cancers excluded) || ||	TRUE	igd	NA	NA	NA	NA	NA	NA	NA	0.006	1	3.79097e-10	360838	25251923	ebi-a-GCST005038	Allergic disease (asthma, hay fever or eczema) || id:ebi-a-GCST005038	TRUE	reported	igd	2	FALSE
69	rs80064395	T	C	T	C	-0.0726	0.0833	0.05782	0.09598	FALSE	FALSE	FALSE	finn-b-C3_STOMACH_EXALLC	3	196372546	0.0974	NA	0.3929	Malignant neoplasm of stomach (all cancers excluded) || id:finn-b-C3_STOMACH_EXALLC	Malignant neoplasm of stomach (all cancers excluded)	Malignant neoplasm of stomach (all cancers excluded) || ||	TRUE	igd	NA	NA	NA	NA	NA	NA	NA	0.0107	3	1.31492e-11	360838	196372546	ebi-a-GCST005038	Allergic disease (asthma, hay fever or eczema) || id:ebi-a-GCST005038	TRUE	reported	igd	2	TRUE
70	rs8030821	T	A	T	A	0.0337	0.0104	0.6105	0.6586	FALSE	TRUE	FALSE	finn-b-C3_STOMACH_EXALLC	15	70563984	0.0602	NA	0.8629	Malignant neoplasm of stomach (all cancers excluded) || id:finn-b-C3_STOMACH_EXALLC	Malignant neoplasm of stomach (all cancers excluded)	Malignant neoplasm of stomach (all cancers excluded) || ||	TRUE	igd	NA	NA	NA	NA	NA	NA	NA	0.006	15	1.54401e-08	360838	70563984	ebi-a-GCST005038	Allergic disease (asthma, hay fever or eczema) || id:ebi-a-GCST005038	TRUE	reported	igd	2	TRUE
71	rs848	C	A	C	A	-0.0601	-0.0785	0.7636	0.6308	FALSE	FALSE	FALSE	finn-b-C3_STOMACH_EXALLC	5	131996500	0.0594	NA	0.1864	Malignant neoplasm of stomach (all cancers excluded) || id:finn-b-C3_STOMACH_EXALLC	Malignant neoplasm of stomach (all cancers excluded)	Malignant neoplasm of stomach (all cancers excluded) || ||	TRUE	igd	NA	NA	NA	NA	NA	NA	NA	0.0073	5	1.62405e-16	360838	131996500	ebi-a-GCST005038	Allergic disease (asthma, hay fever or eczema) || id:ebi-a-GCST005038	TRUE	reported	igd	2	TRUE
72	rs9372120	G	T	G	T	0.0406	0.0319	0.8248	0.2344	FALSE	FALSE	FALSE	finn-b-C3_STOMACH_EXALLC	6	106667535	0.0673	NA	0.635801	Malignant neoplasm of stomach (all cancers excluded) || id:finn-b-C3_STOMACH_EXALLC	Malignant neoplasm of stomach (all cancers excluded)	Malignant neoplasm of stomach (all cancers excluded) || ||	TRUE	igd	NA	NA	NA	NA	NA	NA	NA	0.0071	6	1.02101e-08	360838	106667535	ebi-a-GCST005038	Allergic disease (asthma, hay fever or eczema) || id:ebi-a-GCST005038	TRUE	reported	igd	2	TRUE
73	rs9877752	A	G	A	G	0.0398	0.0652	0.4116	0.3808	FALSE	FALSE	FALSE	finn-b-C3_STOMACH_EXALLC	3	188091928	0.0586	NA	0.2657	Malignant neoplasm of stomach (all cancers excluded) || id:finn-b-C3_STOMACH_EXALLC	Malignant neoplasm of stomach (all cancers excluded)	Malignant neoplasm of stomach (all cancers excluded) || ||	TRUE	igd	NA	NA	NA	NA	NA	NA	NA	0.0058	3	4.9831e-12	360838	188091928	ebi-a-GCST005038	Allergic disease (asthma, hay fever or eczema) || id:ebi-a-GCST005038	TRUE	reported	igd	2	TRUE

## Sheet: Asthma
	SNP	effect_allele.exposure	other_allele.exposure	effect_allele.outcome	other_allele.outcome	beta.exposure	beta.outcome	eaf.exposure	eaf.outcome	remove	palindromic	ambiguous	id.outcome	chr	pos	se.outcome	samplesize.outcome	pval.outcome	outcome	originalname.outcome	outcome.deprecated	mr_keep.outcome	data_source.outcome	proxy.outcome	target_snp.outcome	proxy_snp.outcome	target_a1.outcome	target_a2.outcome	proxy_a1.outcome	proxy_a2.outcome	chr.exposure	pos.exposure	se.exposure	pval.exposure	samplesize.exposure	id.exposure	exposure	mr_keep.exposure	pval_origin.exposure	data_source.exposure	action	mr_keep
1	rs10178845	A	G	A	G	-0.0616566	-0.0151	0.294552	0.345	FALSE	FALSE	FALSE	finn-b-C3_STOMACH_EXALLC	2	8443803	0.0598	NA	0.8014	Malignant neoplasm of stomach (all cancers excluded) || id:finn-b-C3_STOMACH_EXALLC	Malignant neoplasm of stomach (all cancers excluded)	Malignant neoplasm of stomach (all cancers excluded) || ||	TRUE	igd	NA	NA	NA	NA	NA	NA	NA	2	8443803	0.00717229	8.21864e-18	408422	ebi-a-GCST90014325	Asthma || id:ebi-a-GCST90014325	TRUE	reported	igd	2	TRUE
2	rs10477741	G	T	G	T	0.074266	-0.0938	0.128434	0.2082	FALSE	FALSE	FALSE	finn-b-C3_STOMACH_EXALLC	5	131795310	0.0701	NA	0.181	Malignant neoplasm of stomach (all cancers excluded) || id:finn-b-C3_STOMACH_EXALLC	Malignant neoplasm of stomach (all cancers excluded)	Malignant neoplasm of stomach (all cancers excluded) || ||	TRUE	igd	NA	NA	NA	NA	NA	NA	NA	5	131795310	0.00979669	3.43637e-14	408422	ebi-a-GCST90014325	Asthma || id:ebi-a-GCST90014325	TRUE	reported	igd	2	TRUE
3	rs10486391	G	A	G	A	-0.0388573	0.011	0.410809	0.4848	FALSE	FALSE	FALSE	finn-b-C3_STOMACH_EXALLC	7	20376018	0.0567	NA	0.8457	Malignant neoplasm of stomach (all cancers excluded) || id:finn-b-C3_STOMACH_EXALLC	Malignant neoplasm of stomach (all cancers excluded)	Malignant neoplasm of stomach (all cancers excluded) || ||	TRUE	igd	NA	NA	NA	NA	NA	NA	NA	7	20376018	0.00665024	5.12743e-09	408422	ebi-a-GCST90014325	Asthma || id:ebi-a-GCST90014325	TRUE	reported	igd	2	TRUE
4	rs10912564	T	C	T	C	0.0392578	0.1199	0.306507	0.3186	FALSE	FALSE	FALSE	finn-b-C3_STOMACH_EXALLC	1	173170618	0.061	NA	0.0494903	Malignant neoplasm of stomach (all cancers excluded) || id:finn-b-C3_STOMACH_EXALLC	Malignant neoplasm of stomach (all cancers excluded)	Malignant neoplasm of stomach (all cancers excluded) || ||	TRUE	igd	NA	NA	NA	NA	NA	NA	NA	1	173170618	0.00711045	3.36814e-08	408422	ebi-a-GCST90014325	Asthma || id:ebi-a-GCST90014325	TRUE	reported	igd	2	TRUE
5	rs11042902	T	C	T	C	0.0413305	-0.0362	0.307493	0.3274	FALSE	FALSE	FALSE	finn-b-C3_STOMACH_EXALLC	11	10655623	0.0608	NA	0.551099	Malignant neoplasm of stomach (all cancers excluded) || id:finn-b-C3_STOMACH_EXALLC	Malignant neoplasm of stomach (all cancers excluded)	Malignant neoplasm of stomach (all cancers excluded) || ||	TRUE	igd	NA	NA	NA	NA	NA	NA	NA	11	10655623	0.00711112	6.16936e-09	408422	ebi-a-GCST90014325	Asthma || id:ebi-a-GCST90014325	TRUE	reported	igd	2	TRUE
6	rs11071559	T	C	T	C	-0.0846874	0.0433	0.128023	0.1548	FALSE	FALSE	FALSE	finn-b-C3_STOMACH_EXALLC	15	61069988	0.079	NA	0.5838	Malignant neoplasm of stomach (all cancers excluded) || id:finn-b-C3_STOMACH_EXALLC	Malignant neoplasm of stomach (all cancers excluded)	Malignant neoplasm of stomach (all cancers excluded) || ||	TRUE	igd	NA	NA	NA	NA	NA	NA	NA	15	61069988	0.00976462	4.21308e-18	408422	ebi-a-GCST90014325	Asthma || id:ebi-a-GCST90014325	TRUE	reported	igd	2	TRUE
7	rs11088309	G	C	G	C	0.0604575	0.0597	0.142544	0.1398	FALSE	TRUE	FALSE	finn-b-C3_STOMACH_EXALLC	21	36464631	0.0813	NA	0.4634	Malignant neoplasm of stomach (all cancers excluded) || id:finn-b-C3_STOMACH_EXALLC	Malignant neoplasm of stomach (all cancers excluded)	Malignant neoplasm of stomach (all cancers excluded) || ||	TRUE	igd	NA	NA	NA	NA	NA	NA	NA	21	36464631	0.00931455	8.54673e-11	408422	ebi-a-GCST90014325	Asthma || id:ebi-a-GCST90014325	TRUE	reported	igd	2	TRUE
8	rs11178649	T	G	T	G	-0.0429255	-0.0181	0.407176	0.3579	FALSE	FALSE	FALSE	finn-b-C3_STOMACH_EXALLC	12	71533238	0.059	NA	0.759	Malignant neoplasm of stomach (all cancers excluded) || id:finn-b-C3_STOMACH_EXALLC	Malignant neoplasm of stomach (all cancers excluded)	Malignant neoplasm of stomach (all cancers excluded) || ||	TRUE	igd	NA	NA	NA	NA	NA	NA	NA	12	71533238	0.00664703	1.06206e-10	408422	ebi-a-GCST90014325	Asthma || id:ebi-a-GCST90014325	TRUE	reported	igd	2	TRUE
9	rs112267124	A	G	A	G	0.0428843	0.0463	0.234223	0.1694	FALSE	FALSE	FALSE	finn-b-C3_STOMACH_EXALLC	17	73828903	0.0755	NA	0.539299	Malignant neoplasm of stomach (all cancers excluded) || id:finn-b-C3_STOMACH_EXALLC	Malignant neoplasm of stomach (all cancers excluded)	Malignant neoplasm of stomach (all cancers excluded) || ||	TRUE	igd	NA	NA	NA	NA	NA	NA	NA	17	73828903	0.00769944	2.55035e-08	408422	ebi-a-GCST90014325	Asthma || id:ebi-a-GCST90014325	TRUE	reported	igd	2	TRUE
10	rs113981909	A	G	A	G	-0.0613974	0.0307	0.115023	0.07391	FALSE	FALSE	FALSE	finn-b-C3_STOMACH_EXALLC	10	8306727	0.1082	NA	0.776699	Malignant neoplasm of stomach (all cancers excluded) || id:finn-b-C3_STOMACH_EXALLC	Malignant neoplasm of stomach (all cancers excluded)	Malignant neoplasm of stomach (all cancers excluded) || ||	TRUE	igd	TRUE	rs113981909	rs79733574	A	G	A	G	10	8304992	0.010526	5.44703e-09	408422	ebi-a-GCST90014325	Asthma || id:ebi-a-GCST90014325	TRUE	reported	igd	2	TRUE
11	rs11567923	CT	C	CT	C	0.0497903	0.0706	0.193178	0.226	FALSE	FALSE	FALSE	finn-b-C3_STOMACH_EXALLC	10	8109663	0.0687	NA	0.3035	Malignant neoplasm of stomach (all cancers excluded) || id:finn-b-C3_STOMACH_EXALLC	Malignant neoplasm of stomach (all cancers excluded)	Malignant neoplasm of stomach (all cancers excluded) || ||	TRUE	igd	NA	NA	NA	NA	NA	NA	NA	10	8109663	0.00839034	2.95209e-09	408422	ebi-a-GCST90014325	Asthma || id:ebi-a-GCST90014325	TRUE	reported	igd	2	TRUE
12	rs117552144	T	C	T	C	0.079499	-0.0206	0.0667517	0.02555	FALSE	FALSE	FALSE	finn-b-C3_STOMACH_EXALLC	19	3136091	0.1856	NA	0.9117	Malignant neoplasm of stomach (all cancers excluded) || id:finn-b-C3_STOMACH_EXALLC	Malignant neoplasm of stomach (all cancers excluded)	Malignant neoplasm of stomach (all cancers excluded) || ||	TRUE	igd	NA	NA	NA	NA	NA	NA	NA	19	3136091	0.0138067	8.51197e-09	408422	ebi-a-GCST90014325	Asthma || id:ebi-a-GCST90014325	TRUE	reported	igd	2	TRUE
13	rs117710327	A	C	A	C	-0.126406	0.3033	0.0669584	0.09876	FALSE	FALSE	FALSE	finn-b-C3_STOMACH_EXALLC	19	33726578	0.0968	NA	0.001736	Malignant neoplasm of stomach (all cancers excluded) || id:finn-b-C3_STOMACH_EXALLC	Malignant neoplasm of stomach (all cancers excluded)	Malignant neoplasm of stomach (all cancers excluded) || ||	TRUE	igd	NA	NA	NA	NA	NA	NA	NA	19	33726578	0.013395	3.84238e-21	408422	ebi-a-GCST90014325	Asthma || id:ebi-a-GCST90014325	TRUE	reported	igd	2	TRUE
14	rs11816044	A	G	A	G	-0.0473268	0.0361	0.325637	0.2561	FALSE	FALSE	FALSE	finn-b-C3_STOMACH_EXALLC	10	6074082	0.0653	NA	0.580399	Malignant neoplasm of stomach (all cancers excluded) || id:finn-b-C3_STOMACH_EXALLC	Malignant neoplasm of stomach (all cancers excluded)	Malignant neoplasm of stomach (all cancers excluded) || ||	TRUE	igd	NA	NA	NA	NA	NA	NA	NA	10	6074082	0.00698072	1.20476e-11	408422	ebi-a-GCST90014325	Asthma || id:ebi-a-GCST90014325	TRUE	reported	igd	2	TRUE
15	rs12123821	T	C	T	C	0.145713	0.1468	0.0481732	0.0395	FALSE	FALSE	FALSE	finn-b-C3_STOMACH_EXALLC	1	152179152	0.1486	NA	0.3231	Malignant neoplasm of stomach (all cancers excluded) || id:finn-b-C3_STOMACH_EXALLC	Malignant neoplasm of stomach (all cancers excluded)	Malignant neoplasm of stomach (all cancers excluded) || ||	TRUE	igd	NA	NA	NA	NA	NA	NA	NA	1	152179152	0.0153134	1.81134e-21	408422	ebi-a-GCST90014325	Asthma || id:ebi-a-GCST90014325	TRUE	reported	igd	2	TRUE
16	rs12165508	C	T	C	T	-0.0451442	0.0187	0.795068	0.7448	FALSE	FALSE	FALSE	finn-b-C3_STOMACH_EXALLC	22	41819960	0.0652	NA	0.774499	Malignant neoplasm of stomach (all cancers excluded) || id:finn-b-C3_STOMACH_EXALLC	Malignant neoplasm of stomach (all cancers excluded)	Malignant neoplasm of stomach (all cancers excluded) || ||	TRUE	igd	NA	NA	NA	NA	NA	NA	NA	22	41819960	0.00809156	2.41674e-08	408422	ebi-a-GCST90014325	Asthma || id:ebi-a-GCST90014325	TRUE	reported	igd	2	TRUE
17	rs12365699	A	G	A	G	-0.0535351	0.0517	0.166687	0.1573	FALSE	FALSE	FALSE	finn-b-C3_STOMACH_EXALLC	11	118743286	0.0774	NA	0.5045	Malignant neoplasm of stomach (all cancers excluded) || id:finn-b-C3_STOMACH_EXALLC	Malignant neoplasm of stomach (all cancers excluded)	Malignant neoplasm of stomach (all cancers excluded) || ||	TRUE	igd	NA	NA	NA	NA	NA	NA	NA	11	118743286	0.00879601	1.15555e-09	408422	ebi-a-GCST90014325	Asthma || id:ebi-a-GCST90014325	TRUE	reported	igd	2	TRUE
18	rs12964116	G	A	G	A	0.107619	-0.1424	0.0354621	0.0168	FALSE	FALSE	FALSE	finn-b-C3_STOMACH_EXALLC	18	61442619	0.2215	NA	0.5203	Malignant neoplasm of stomach (all cancers excluded) || id:finn-b-C3_STOMACH_EXALLC	Malignant neoplasm of stomach (all cancers excluded)	Malignant neoplasm of stomach (all cancers excluded) || ||	TRUE	igd	NA	NA	NA	NA	NA	NA	NA	18	61442619	0.0176522	1.08338e-09	408422	ebi-a-GCST90014325	Asthma || id:ebi-a-GCST90014325	TRUE	reported	igd	2	TRUE
19	rs13099273	T	A	T	A	-0.0535817	-0.1309	0.507649	0.5608	FALSE	TRUE	TRUE	finn-b-C3_STOMACH_EXALLC	3	188133518	0.0577	NA	0.0234299	Malignant neoplasm of stomach (all cancers excluded) || id:finn-b-C3_STOMACH_EXALLC	Malignant neoplasm of stomach (all cancers excluded)	Malignant neoplasm of stomach (all cancers excluded) || ||	TRUE	igd	NA	NA	NA	NA	NA	NA	NA	3	188133518	0.00662712	6.20583e-16	408422	ebi-a-GCST90014325	Asthma || id:ebi-a-GCST90014325	TRUE	reported	igd	2	FALSE
20	rs13277355	G	A	G	A	-0.04056	-0.0812	0.725959	0.6929	FALSE	FALSE	FALSE	finn-b-C3_STOMACH_EXALLC	8	128777719	0.0616	NA	0.1876	Malignant neoplasm of stomach (all cancers excluded) || id:finn-b-C3_STOMACH_EXALLC	Malignant neoplasm of stomach (all cancers excluded)	Malignant neoplasm of stomach (all cancers excluded) || ||	TRUE	igd	NA	NA	NA	NA	NA	NA	NA	8	128777719	0.00732646	3.09286e-08	408422	ebi-a-GCST90014325	Asthma || id:ebi-a-GCST90014325	TRUE	reported	igd	2	TRUE
21	rs1444782	A	G	A	G	-0.095445	0.0508	0.423577	0.3022	FALSE	FALSE	FALSE	finn-b-C3_STOMACH_EXALLC	10	9058671	0.062	NA	0.4118	Malignant neoplasm of stomach (all cancers excluded) || id:finn-b-C3_STOMACH_EXALLC	Malignant neoplasm of stomach (all cancers excluded)	Malignant neoplasm of stomach (all cancers excluded) || ||	TRUE	igd	NA	NA	NA	NA	NA	NA	NA	10	9058671	0.00660017	2.13698e-47	408422	ebi-a-GCST90014325	Asthma || id:ebi-a-GCST90014325	TRUE	reported	igd	2	TRUE
22	rs148639908	AT	A	AT	A	-0.0707346	-0.0919	0.353557	0.252	FALSE	FALSE	FALSE	finn-b-C3_STOMACH_EXALLC	6	90963614	0.0657	NA	0.162	Malignant neoplasm of stomach (all cancers excluded) || id:finn-b-C3_STOMACH_EXALLC	Malignant neoplasm of stomach (all cancers excluded)	Malignant neoplasm of stomach (all cancers excluded) || ||	TRUE	igd	NA	NA	NA	NA	NA	NA	NA	6	90963614	0.00682025	3.35043e-25	408422	ebi-a-GCST90014325	Asthma || id:ebi-a-GCST90014325	TRUE	reported	igd	2	TRUE
23	rs1608555	T	C	T	C	0.0377471	0.0168	0.358532	0.3149	FALSE	FALSE	FALSE	finn-b-C3_STOMACH_EXALLC	7	22807473	0.0612	NA	0.7845	Malignant neoplasm of stomach (all cancers excluded) || id:finn-b-C3_STOMACH_EXALLC	Malignant neoplasm of stomach (all cancers excluded)	Malignant neoplasm of stomach (all cancers excluded) || ||	TRUE	igd	NA	NA	NA	NA	NA	NA	NA	7	22807473	0.00682176	3.14196e-08	408422	ebi-a-GCST90014325	Asthma || id:ebi-a-GCST90014325	TRUE	reported	igd	2	TRUE
24	rs1684466	A	G	A	G	-0.0568948	0.0477	0.637709	0.6111	FALSE	FALSE	FALSE	finn-b-C3_STOMACH_EXALLC	3	196359310	0.0595	NA	0.4223	Malignant neoplasm of stomach (all cancers excluded) || id:finn-b-C3_STOMACH_EXALLC	Malignant neoplasm of stomach (all cancers excluded)	Malignant neoplasm of stomach (all cancers excluded) || ||	TRUE	igd	NA	NA	NA	NA	NA	NA	NA	3	196359310	0.00701248	4.9238e-16	408422	ebi-a-GCST90014325	Asthma || id:ebi-a-GCST90014325	TRUE	reported	igd	2	TRUE
25	rs1689510	C	G	C	G	0.0556484	0.0168	0.340371	0.319	FALSE	TRUE	FALSE	finn-b-C3_STOMACH_EXALLC	12	56396768	0.0609	NA	0.7831	Malignant neoplasm of stomach (all cancers excluded) || id:finn-b-C3_STOMACH_EXALLC	Malignant neoplasm of stomach (all cancers excluded)	Malignant neoplasm of stomach (all cancers excluded) || ||	TRUE	igd	NA	NA	NA	NA	NA	NA	NA	12	56396768	0.00688071	6.08555e-16	408422	ebi-a-GCST90014325	Asthma || id:ebi-a-GCST90014325	TRUE	reported	igd	2	TRUE
26	rs16903574	G	C	G	C	0.0865509	0.1218	0.0765121	0.1271	FALSE	TRUE	FALSE	finn-b-C3_STOMACH_EXALLC	5	14610309	0.0867	NA	0.1601	Malignant neoplasm of stomach (all cancers excluded) || id:finn-b-C3_STOMACH_EXALLC	Malignant neoplasm of stomach (all cancers excluded)	Malignant neoplasm of stomach (all cancers excluded) || ||	TRUE	igd	NA	NA	NA	NA	NA	NA	NA	5	14610309	0.0125488	5.30518e-12	408422	ebi-a-GCST90014325	Asthma || id:ebi-a-GCST90014325	TRUE	reported	igd	2	TRUE
27	rs17454584	G	A	G	A	0.0597932	0.0837	0.218612	0.3449	FALSE	FALSE	FALSE	finn-b-C3_STOMACH_EXALLC	4	123353432	0.0602	NA	0.1642	Malignant neoplasm of stomach (all cancers excluded) || id:finn-b-C3_STOMACH_EXALLC	Malignant neoplasm of stomach (all cancers excluded)	Malignant neoplasm of stomach (all cancers excluded) || ||	TRUE	igd	NA	NA	NA	NA	NA	NA	NA	4	123353432	0.00789077	3.51965e-14	408422	ebi-a-GCST90014325	Asthma || id:ebi-a-GCST90014325	TRUE	reported	igd	2	TRUE
28	rs174557	G	A	G	A	-0.0454741	0.0765	0.309707	0.3893	FALSE	FALSE	FALSE	finn-b-C3_STOMACH_EXALLC	11	61581764	0.0581	NA	0.1883	Malignant neoplasm of stomach (all cancers excluded) || id:finn-b-C3_STOMACH_EXALLC	Malignant neoplasm of stomach (all cancers excluded)	Malignant neoplasm of stomach (all cancers excluded) || ||	TRUE	igd	TRUE	rs174557	rs174560	G	A	C	T	11	61581368	0.00705517	1.15215e-10	408422	ebi-a-GCST90014325	Asthma || id:ebi-a-GCST90014325	TRUE	reported	igd	2	TRUE
29	rs1837253	C	T	C	T	0.108356	-0.0097	0.739654	0.7553	FALSE	FALSE	FALSE	finn-b-C3_STOMACH_EXALLC	5	110401872	0.067	NA	0.8848	Malignant neoplasm of stomach (all cancers excluded) || id:finn-b-C3_STOMACH_EXALLC	Malignant neoplasm of stomach (all cancers excluded)	Malignant neoplasm of stomach (all cancers excluded) || ||	TRUE	igd	NA	NA	NA	NA	NA	NA	NA	5	110401872	0.00748003	1.48594e-47	408422	ebi-a-GCST90014325	Asthma || id:ebi-a-GCST90014325	TRUE	reported	igd	2	TRUE
30	rs1870140	G	A	G	A	-0.049794	-0.0619	0.845758	0.8028	FALSE	FALSE	FALSE	finn-b-C3_STOMACH_EXALLC	10	82246749	0.0715	NA	0.387	Malignant neoplasm of stomach (all cancers excluded) || id:finn-b-C3_STOMACH_EXALLC	Malignant neoplasm of stomach (all cancers excluded)	Malignant neoplasm of stomach (all cancers excluded) || ||	TRUE	igd	NA	NA	NA	NA	NA	NA	NA	10	82246749	0.00906558	3.95977e-08	408422	ebi-a-GCST90014325	Asthma || id:ebi-a-GCST90014325	TRUE	reported	igd	2	TRUE
31	rs200491113	GTAGA	G	GTAGA	G	-0.128778	0.1798	0.032041	0.02079	FALSE	FALSE	FALSE	finn-b-C3_STOMACH_EXALLC	9	101932851	0.2045	NA	0.3795	Malignant neoplasm of stomach (all cancers excluded) || id:finn-b-C3_STOMACH_EXALLC	Malignant neoplasm of stomach (all cancers excluded)	Malignant neoplasm of stomach (all cancers excluded) || ||	TRUE	igd	NA	NA	NA	NA	NA	NA	NA	9	101932851	0.0187364	6.28058e-12	408422	ebi-a-GCST90014325	Asthma || id:ebi-a-GCST90014325	TRUE	reported	igd	2	TRUE
32	rs2296618	G	A	G	A	-0.0618798	0.0694	0.135293	0.09065	FALSE	FALSE	FALSE	finn-b-C3_STOMACH_EXALLC	1	198666232	0.098	NA	0.4785	Malignant neoplasm of stomach (all cancers excluded) || id:finn-b-C3_STOMACH_EXALLC	Malignant neoplasm of stomach (all cancers excluded)	Malignant neoplasm of stomach (all cancers excluded) || ||	TRUE	igd	NA	NA	NA	NA	NA	NA	NA	1	198666232	0.0096286	1.30434e-10	408422	ebi-a-GCST90014325	Asthma || id:ebi-a-GCST90014325	TRUE	reported	igd	2	TRUE
33	rs2412099	A	G	A	G	-0.0512979	-0.068	0.42139	0.4132	FALSE	FALSE	FALSE	finn-b-C3_STOMACH_EXALLC	17	47469186	0.0581	NA	0.242	Malignant neoplasm of stomach (all cancers excluded) || id:finn-b-C3_STOMACH_EXALLC	Malignant neoplasm of stomach (all cancers excluded)	Malignant neoplasm of stomach (all cancers excluded) || ||	TRUE	igd	NA	NA	NA	NA	NA	NA	NA	17	47469186	0.00662702	9.88553e-15	408422	ebi-a-GCST90014325	Asthma || id:ebi-a-GCST90014325	TRUE	reported	igd	2	TRUE
34	rs2477923	C	T	C	T	-0.0361313	-0.0463	0.463296	0.4922	FALSE	FALSE	FALSE	finn-b-C3_STOMACH_EXALLC	10	8565990	0.0568	NA	0.4151	Malignant neoplasm of stomach (all cancers excluded) || id:finn-b-C3_STOMACH_EXALLC	Malignant neoplasm of stomach (all cancers excluded)	Malignant neoplasm of stomach (all cancers excluded) || ||	TRUE	igd	NA	NA	NA	NA	NA	NA	NA	10	8565990	0.00656022	3.63672e-08	408422	ebi-a-GCST90014325	Asthma || id:ebi-a-GCST90014325	TRUE	reported	igd	2	TRUE
35	rs2800040	A	G	A	G	-0.037524	-0.0369	0.406794	0.3846	FALSE	FALSE	FALSE	finn-b-C3_STOMACH_EXALLC	6	64244593	0.0585	NA	0.5284	Malignant neoplasm of stomach (all cancers excluded) || id:finn-b-C3_STOMACH_EXALLC	Malignant neoplasm of stomach (all cancers excluded)	Malignant neoplasm of stomach (all cancers excluded) || ||	TRUE	igd	TRUE	rs2800040	rs2800038	A	G	T	C	6	64239042	0.00684914	4.28578e-08	408422	ebi-a-GCST90014325	Asthma || id:ebi-a-GCST90014325	TRUE	reported	igd	2	TRUE
36	rs28498223	T	C	T	C	0.0497316	-0.124	0.280804	0.3035	FALSE	FALSE	FALSE	finn-b-C3_STOMACH_EXALLC	14	68728425	0.0623	NA	0.0464697	Malignant neoplasm of stomach (all cancers excluded) || id:finn-b-C3_STOMACH_EXALLC	Malignant neoplasm of stomach (all cancers excluded)	Malignant neoplasm of stomach (all cancers excluded) || ||	TRUE	igd	NA	NA	NA	NA	NA	NA	NA	14	68728425	0.00731458	1.05366e-11	408422	ebi-a-GCST90014325	Asthma || id:ebi-a-GCST90014325	TRUE	reported	igd	2	TRUE
37	rs2988277	T	C	T	C	-0.0441186	-0.1213	0.398654	0.258	FALSE	FALSE	FALSE	finn-b-C3_STOMACH_EXALLC	1	167431352	0.0652	NA	0.0628695	Malignant neoplasm of stomach (all cancers excluded) || id:finn-b-C3_STOMACH_EXALLC	Malignant neoplasm of stomach (all cancers excluded)	Malignant neoplasm of stomach (all cancers excluded) || ||	TRUE	igd	NA	NA	NA	NA	NA	NA	NA	1	167431352	0.00666025	3.49221e-11	408422	ebi-a-GCST90014325	Asthma || id:ebi-a-GCST90014325	TRUE	reported	igd	2	TRUE
38	rs3024971	G	T	G	T	-0.112196	0.0765	0.107142	0.04431	FALSE	FALSE	FALSE	finn-b-C3_STOMACH_EXALLC	12	57493727	0.1372	NA	0.577	Malignant neoplasm of stomach (all cancers excluded) || id:finn-b-C3_STOMACH_EXALLC	Malignant neoplasm of stomach (all cancers excluded)	Malignant neoplasm of stomach (all cancers excluded) || ||	TRUE	igd	NA	NA	NA	NA	NA	NA	NA	12	57493727	0.0106267	4.67089e-26	408422	ebi-a-GCST90014325	Asthma || id:ebi-a-GCST90014325	TRUE	reported	igd	2	TRUE
39	rs34290285	A	G	A	G	-0.0988716	0.0729	0.255414	0.2157	FALSE	FALSE	FALSE	finn-b-C3_STOMACH_EXALLC	2	242698640	0.0698	NA	0.2964	Malignant neoplasm of stomach (all cancers excluded) || id:finn-b-C3_STOMACH_EXALLC	Malignant neoplasm of stomach (all cancers excluded)	Malignant neoplasm of stomach (all cancers excluded) || ||	TRUE	igd	NA	NA	NA	NA	NA	NA	NA	2	242698640	0.00750984	1.3842e-39	408422	ebi-a-GCST90014325	Asthma || id:ebi-a-GCST90014325	TRUE	reported	igd	2	TRUE
40	rs35225972	A	G	A	G	0.0438135	0.0309	0.682812	0.6365	FALSE	FALSE	FALSE	finn-b-C3_STOMACH_EXALLC	11	1112472	0.0597	NA	0.6051	Malignant neoplasm of stomach (all cancers excluded) || id:finn-b-C3_STOMACH_EXALLC	Malignant neoplasm of stomach (all cancers excluded)	Malignant neoplasm of stomach (all cancers excluded) || ||	TRUE	igd	TRUE	rs35225972	rs10902092	G	A	A	G	11	1110395	0.00702312	4.41855e-10	408422	ebi-a-GCST90014325	Asthma || id:ebi-a-GCST90014325	TRUE	reported	igd	2	TRUE
41	rs35320232	T	C	T	G	-0.0557751	-0.0735	0.118792	0.2216	TRUE	FALSE	FALSE	finn-b-C3_STOMACH_EXALLC	1	198618104	0.0706	NA	0.2979	Malignant neoplasm of stomach (all cancers excluded) || id:finn-b-C3_STOMACH_EXALLC	Malignant neoplasm of stomach (all cancers excluded)	Malignant neoplasm of stomach (all cancers excluded) || ||	TRUE	igd	NA	NA	NA	NA	NA	NA	NA	1	198618104	0.0101299	3.67046e-08	408422	ebi-a-GCST90014325	Asthma || id:ebi-a-GCST90014325	TRUE	reported	igd	2	FALSE
42	rs35320232	T	C	T	C	-0.0557751	0.0758	0.118792	0.07173	FALSE	FALSE	FALSE	finn-b-C3_STOMACH_EXALLC	1	198618104	0.1093	NA	0.488	Malignant neoplasm of stomach (all cancers excluded) || id:finn-b-C3_STOMACH_EXALLC	Malignant neoplasm of stomach (all cancers excluded)	Malignant neoplasm of stomach (all cancers excluded) || ||	TRUE	igd	NA	NA	NA	NA	NA	NA	NA	1	198618104	0.0101299	3.67046e-08	408422	ebi-a-GCST90014325	Asthma || id:ebi-a-GCST90014325	TRUE	reported	igd	2	TRUE
43	rs35441874	A	T	A	T	-0.0824693	0.1532	0.247084	0.2124	FALSE	TRUE	FALSE	finn-b-C3_STOMACH_EXALLC	16	11213021	0.0698	NA	0.0282501	Malignant neoplasm of stomach (all cancers excluded) || id:finn-b-C3_STOMACH_EXALLC	Malignant neoplasm of stomach (all cancers excluded)	Malignant neoplasm of stomach (all cancers excluded) || ||	TRUE	igd	NA	NA	NA	NA	NA	NA	NA	16	11213021	0.00761464	2.47172e-27	408422	ebi-a-GCST90014325	Asthma || id:ebi-a-GCST90014325	TRUE	reported	igd	2	TRUE
44	rs35467801	GT	G	GT	G	-0.0454325	-0.0277	0.274803	0.3306	FALSE	FALSE	FALSE	finn-b-C3_STOMACH_EXALLC	5	35881130	0.0603	NA	0.646001	Malignant neoplasm of stomach (all cancers excluded) || id:finn-b-C3_STOMACH_EXALLC	Malignant neoplasm of stomach (all cancers excluded)	Malignant neoplasm of stomach (all cancers excluded) || ||	TRUE	igd	NA	NA	NA	NA	NA	NA	NA	5	35881130	0.00732172	5.46387e-10	408422	ebi-a-GCST90014325	Asthma || id:ebi-a-GCST90014325	TRUE	reported	igd	2	TRUE
45	rs35570272	T	G	T	G	0.0509447	-0.1034	0.396277	0.3555	FALSE	FALSE	FALSE	finn-b-C3_STOMACH_EXALLC	3	33047662	0.0595	NA	0.0820106	Malignant neoplasm of stomach (all cancers excluded) || id:finn-b-C3_STOMACH_EXALLC	Malignant neoplasm of stomach (all cancers excluded)	Malignant neoplasm of stomach (all cancers excluded) || ||	TRUE	igd	NA	NA	NA	NA	NA	NA	NA	3	33047662	0.00670108	2.90536e-14	408422	ebi-a-GCST90014325	Asthma || id:ebi-a-GCST90014325	TRUE	reported	igd	2	TRUE
46	rs35621564	G	A	G	A	-0.0443909	0.0468	0.365249	0.452	FALSE	FALSE	FALSE	finn-b-C3_STOMACH_EXALLC	7	20586843	0.0572	NA	0.4133	Malignant neoplasm of stomach (all cancers excluded) || id:finn-b-C3_STOMACH_EXALLC	Malignant neoplasm of stomach (all cancers excluded)	Malignant neoplasm of stomach (all cancers excluded) || ||	TRUE	igd	NA	NA	NA	NA	NA	NA	NA	7	20586843	0.00681856	7.49894e-11	408422	ebi-a-GCST90014325	Asthma || id:ebi-a-GCST90014325	TRUE	reported	igd	2	TRUE
47	rs368981	A	G	A	G	0.0561843	0.044	0.708867	0.71	FALSE	FALSE	FALSE	finn-b-C3_STOMACH_EXALLC	9	6139009	0.063	NA	0.4845	Malignant neoplasm of stomach (all cancers excluded) || id:finn-b-C3_STOMACH_EXALLC	Malignant neoplasm of stomach (all cancers excluded)	Malignant neoplasm of stomach (all cancers excluded) || ||	TRUE	igd	NA	NA	NA	NA	NA	NA	NA	9	6139009	0.0072267	7.57182e-15	408422	ebi-a-GCST90014325	Asthma || id:ebi-a-GCST90014325	TRUE	reported	igd	2	TRUE
48	rs3785356	T	C	T	C	0.0563	0.0502	0.29795	0.2622	FALSE	FALSE	FALSE	finn-b-C3_STOMACH_EXALLC	16	27349168	0.0645	NA	0.4365	Malignant neoplasm of stomach (all cancers excluded) || id:finn-b-C3_STOMACH_EXALLC	Malignant neoplasm of stomach (all cancers excluded)	Malignant neoplasm of stomach (all cancers excluded) || ||	TRUE	igd	NA	NA	NA	NA	NA	NA	NA	16	27349168	0.00716317	3.85212e-15	408422	ebi-a-GCST90014325	Asthma || id:ebi-a-GCST90014325	TRUE	reported	igd	2	TRUE
49	rs3827780	A	G	A	G	-0.0368473	-0.0029	0.555099	0.5847	FALSE	FALSE	FALSE	finn-b-C3_STOMACH_EXALLC	6	135709760	0.0579	NA	0.9594	Malignant neoplasm of stomach (all cancers excluded) || id:finn-b-C3_STOMACH_EXALLC	Malignant neoplasm of stomach (all cancers excluded)	Malignant neoplasm of stomach (all cancers excluded) || ||	TRUE	igd	NA	NA	NA	NA	NA	NA	NA	6	135709760	0.00656749	2.01683e-08	408422	ebi-a-GCST90014325	Asthma || id:ebi-a-GCST90014325	TRUE	reported	igd	2	TRUE
50	rs413214	A	G	A	G	0.0469332	-0.0452	0.616158	0.6563	FALSE	FALSE	FALSE	finn-b-C3_STOMACH_EXALLC	5	141530157	0.0598	NA	0.4495	Malignant neoplasm of stomach (all cancers excluded) || id:finn-b-C3_STOMACH_EXALLC	Malignant neoplasm of stomach (all cancers excluded)	Malignant neoplasm of stomach (all cancers excluded) || ||	TRUE	igd	NA	NA	NA	NA	NA	NA	NA	5	141530157	0.00671099	2.68164e-12	408422	ebi-a-GCST90014325	Asthma || id:ebi-a-GCST90014325	TRUE	reported	igd	2	TRUE
51	rs4480384	G	A	G	A	0.043097	0.0231	0.643257	0.6997	FALSE	FALSE	FALSE	finn-b-C3_STOMACH_EXALLC	1	8659714	0.0618	NA	0.7079	Malignant neoplasm of stomach (all cancers excluded) || id:finn-b-C3_STOMACH_EXALLC	Malignant neoplasm of stomach (all cancers excluded)	Malignant neoplasm of stomach (all cancers excluded) || ||	TRUE	igd	NA	NA	NA	NA	NA	NA	NA	1	8659714	0.00681273	2.51675e-10	408422	ebi-a-GCST90014325	Asthma || id:ebi-a-GCST90014325	TRUE	reported	igd	2	TRUE
52	rs4722758	G	C	G	C	0.0634119	-0.0137	0.19958	0.156	FALSE	TRUE	FALSE	finn-b-C3_STOMACH_EXALLC	7	28156606	0.0773	NA	0.8593	Malignant neoplasm of stomach (all cancers excluded) || id:finn-b-C3_STOMACH_EXALLC	Malignant neoplasm of stomach (all cancers excluded)	Malignant neoplasm of stomach (all cancers excluded) || ||	TRUE	igd	NA	NA	NA	NA	NA	NA	NA	7	28156606	0.00814979	7.20775e-15	408422	ebi-a-GCST90014325	Asthma || id:ebi-a-GCST90014325	TRUE	reported	igd	2	TRUE
53	rs4736639	C	G	C	G	-0.0397258	-0.1808	0.286228	0.2033	FALSE	TRUE	FALSE	finn-b-C3_STOMACH_EXALLC	8	134185916	0.0708	NA	0.01065	Malignant neoplasm of stomach (all cancers excluded) || id:finn-b-C3_STOMACH_EXALLC	Malignant neoplasm of stomach (all cancers excluded)	Malignant neoplasm of stomach (all cancers excluded) || ||	TRUE	igd	NA	NA	NA	NA	NA	NA	NA	8	134185916	0.0072377	4.04809e-08	408422	ebi-a-GCST90014325	Asthma || id:ebi-a-GCST90014325	TRUE	reported	igd	2	TRUE
54	rs4739738	A	G	A	G	-0.067912	-0.015	0.641572	0.693	FALSE	FALSE	FALSE	finn-b-C3_STOMACH_EXALLC	8	81291645	0.0618	NA	0.8082	Malignant neoplasm of stomach (all cancers excluded) || id:finn-b-C3_STOMACH_EXALLC	Malignant neoplasm of stomach (all cancers excluded)	Malignant neoplasm of stomach (all cancers excluded) || ||	TRUE	igd	NA	NA	NA	NA	NA	NA	NA	8	81291645	0.00680464	1.85994e-23	408422	ebi-a-GCST90014325	Asthma || id:ebi-a-GCST90014325	TRUE	reported	igd	2	TRUE
55	rs4795401	G	A	G	A	-0.102554	0.1047	0.510615	0.5494	FALSE	FALSE	FALSE	finn-b-C3_STOMACH_EXALLC	17	38067533	0.0573	NA	0.0675507	Malignant neoplasm of stomach (all cancers excluded) || id:finn-b-C3_STOMACH_EXALLC	Malignant neoplasm of stomach (all cancers excluded)	Malignant neoplasm of stomach (all cancers excluded) || ||	TRUE	igd	NA	NA	NA	NA	NA	NA	NA	17	38067533	0.00652498	1.15558e-55	408422	ebi-a-GCST90014325	Asthma || id:ebi-a-GCST90014325	TRUE	reported	igd	2	TRUE
56	rs479844	G	A	G	A	0.0403223	0.0418	0.554743	0.5921	FALSE	FALSE	FALSE	finn-b-C3_STOMACH_EXALLC	11	65551957	0.0578	NA	0.469	Malignant neoplasm of stomach (all cancers excluded) || id:finn-b-C3_STOMACH_EXALLC	Malignant neoplasm of stomach (all cancers excluded)	Malignant neoplasm of stomach (all cancers excluded) || ||	TRUE	igd	NA	NA	NA	NA	NA	NA	NA	11	65551957	0.00655551	7.70407e-10	408422	ebi-a-GCST90014325	Asthma || id:ebi-a-GCST90014325	TRUE	reported	igd	2	TRUE
57	rs4842921	A	G	A	G	-0.0407093	0.1062	0.387483	0.3329	FALSE	FALSE	FALSE	finn-b-C3_STOMACH_EXALLC	15	84556623	0.0601	NA	0.0771596	Malignant neoplasm of stomach (all cancers excluded) || id:finn-b-C3_STOMACH_EXALLC	Malignant neoplasm of stomach (all cancers excluded)	Malignant neoplasm of stomach (all cancers excluded) || ||	TRUE	igd	NA	NA	NA	NA	NA	NA	NA	15	84556623	0.00669088	1.17001e-09	408422	ebi-a-GCST90014325	Asthma || id:ebi-a-GCST90014325	TRUE	reported	igd	2	TRUE
58	rs56375023	A	G	A	G	0.103455	-0.0384	0.237326	0.2658	FALSE	FALSE	FALSE	finn-b-C3_STOMACH_EXALLC	15	67448363	0.0647	NA	0.552699	Malignant neoplasm of stomach (all cancers excluded) || id:finn-b-C3_STOMACH_EXALLC	Malignant neoplasm of stomach (all cancers excluded)	Malignant neoplasm of stomach (all cancers excluded) || ||	TRUE	igd	NA	NA	NA	NA	NA	NA	NA	15	67448363	0.00769319	3.1798e-41	408422	ebi-a-GCST90014325	Asthma || id:ebi-a-GCST90014325	TRUE	reported	igd	2	TRUE
59	rs5743618	A	C	A	C	-0.0664448	-0.0847	0.225707	0.1527	FALSE	FALSE	FALSE	finn-b-C3_STOMACH_EXALLC	4	38798648	0.0788	NA	0.2821	Malignant neoplasm of stomach (all cancers excluded) || id:finn-b-C3_STOMACH_EXALLC	Malignant neoplasm of stomach (all cancers excluded)	Malignant neoplasm of stomach (all cancers excluded) || ||	TRUE	igd	NA	NA	NA	NA	NA	NA	NA	4	38798648	0.00786149	2.86484e-17	408422	ebi-a-GCST90014325	Asthma || id:ebi-a-GCST90014325	TRUE	reported	igd	2	TRUE
60	rs61816766	C	T	C	T	0.135284	-0.2923	0.033244	0.007865	FALSE	FALSE	FALSE	finn-b-C3_STOMACH_EXALLC	1	152319572	0.325	NA	0.3685	Malignant neoplasm of stomach (all cancers excluded) || id:finn-b-C3_STOMACH_EXALLC	Malignant neoplasm of stomach (all cancers excluded)	Malignant neoplasm of stomach (all cancers excluded) || ||	TRUE	igd	NA	NA	NA	NA	NA	NA	NA	1	152319572	0.0186871	4.50609e-13	408422	ebi-a-GCST90014325	Asthma || id:ebi-a-GCST90014325	TRUE	reported	igd	2	TRUE
61	rs72823641	A	T	A	T	-0.147841	-0.0071	0.13665	0.1595	FALSE	TRUE	FALSE	finn-b-C3_STOMACH_EXALLC	2	102936159	0.078	NA	0.9277	Malignant neoplasm of stomach (all cancers excluded) || id:finn-b-C3_STOMACH_EXALLC	Malignant neoplasm of stomach (all cancers excluded)	Malignant neoplasm of stomach (all cancers excluded) || ||	TRUE	igd	NA	NA	NA	NA	NA	NA	NA	2	102936159	0.00961818	2.56035e-53	408422	ebi-a-GCST90014325	Asthma || id:ebi-a-GCST90014325	TRUE	reported	igd	2	TRUE
62	rs7423358	C	T	C	T	0.0430394	0.0254	0.758113	0.7135	FALSE	FALSE	FALSE	finn-b-C3_STOMACH_EXALLC	2	228704721	0.063	NA	0.687401	Malignant neoplasm of stomach (all cancers excluded) || id:finn-b-C3_STOMACH_EXALLC	Malignant neoplasm of stomach (all cancers excluded)	Malignant neoplasm of stomach (all cancers excluded) || ||	TRUE	igd	NA	NA	NA	NA	NA	NA	NA	2	228704721	0.00764835	1.83071e-08	408422	ebi-a-GCST90014325	Asthma || id:ebi-a-GCST90014325	TRUE	reported	igd	2	TRUE
63	rs7626218	T	A	T	A	-0.0413534	0.0075	0.395198	0.3781	FALSE	TRUE	FALSE	finn-b-C3_STOMACH_EXALLC	3	176852038	0.0585	NA	0.8973	Malignant neoplasm of stomach (all cancers excluded) || id:finn-b-C3_STOMACH_EXALLC	Malignant neoplasm of stomach (all cancers excluded)	Malignant neoplasm of stomach (all cancers excluded) || ||	TRUE	igd	NA	NA	NA	NA	NA	NA	NA	3	176852038	0.00667906	5.95937e-10	408422	ebi-a-GCST90014325	Asthma || id:ebi-a-GCST90014325	TRUE	reported	igd	2	TRUE
64	rs76493820	G	C	G	C	0.0863742	0.0764	0.0579568	0.0807	FALSE	TRUE	FALSE	finn-b-C3_STOMACH_EXALLC	5	156691025	0.1051	NA	0.4673	Malignant neoplasm of stomach (all cancers excluded) || id:finn-b-C3_STOMACH_EXALLC	Malignant neoplasm of stomach (all cancers excluded)	Malignant neoplasm of stomach (all cancers excluded) || ||	TRUE	igd	NA	NA	NA	NA	NA	NA	NA	5	156691025	0.0140655	8.20881e-10	408422	ebi-a-GCST90014325	Asthma || id:ebi-a-GCST90014325	TRUE	reported	igd	2	TRUE
65	rs7734635	G	A	G	A	0.0767811	0.072	0.154263	0.1984	FALSE	FALSE	FALSE	finn-b-C3_STOMACH_EXALLC	5	110158844	0.0715	NA	0.3138	Malignant neoplasm of stomach (all cancers excluded) || id:finn-b-C3_STOMACH_EXALLC	Malignant neoplasm of stomach (all cancers excluded)	Malignant neoplasm of stomach (all cancers excluded) || ||	TRUE	igd	NA	NA	NA	NA	NA	NA	NA	5	110158844	0.00906625	2.47742e-17	408422	ebi-a-GCST90014325	Asthma || id:ebi-a-GCST90014325	TRUE	reported	igd	2	TRUE
66	rs7770794	A	G	A	G	0.0415551	0.0167	0.285802	0.349	FALSE	FALSE	FALSE	finn-b-C3_STOMACH_EXALLC	6	154627823	0.0599	NA	0.780601	Malignant neoplasm of stomach (all cancers excluded) || id:finn-b-C3_STOMACH_EXALLC	Malignant neoplasm of stomach (all cancers excluded)	Malignant neoplasm of stomach (all cancers excluded) || ||	TRUE	igd	NA	NA	NA	NA	NA	NA	NA	6	154627823	0.0072243	8.81211e-09	408422	ebi-a-GCST90014325	Asthma || id:ebi-a-GCST90014325	TRUE	reported	igd	2	TRUE
67	rs78556180	T	G	T	G	0.0506806	-0.108	0.146826	0.1299	FALSE	FALSE	FALSE	finn-b-C3_STOMACH_EXALLC	1	173057239	0.0847	NA	0.2021	Malignant neoplasm of stomach (all cancers excluded) || id:finn-b-C3_STOMACH_EXALLC	Malignant neoplasm of stomach (all cancers excluded)	Malignant neoplasm of stomach (all cancers excluded) || ||	TRUE	igd	NA	NA	NA	NA	NA	NA	NA	1	173057239	0.00922962	3.99485e-08	408422	ebi-a-GCST90014325	Asthma || id:ebi-a-GCST90014325	TRUE	reported	igd	2	TRUE
68	rs7936312	T	G	T	G	0.0838325	0.0562	0.476762	0.4153	FALSE	FALSE	FALSE	finn-b-C3_STOMACH_EXALLC	11	76293726	0.0577	NA	0.3301	Malignant neoplasm of stomach (all cancers excluded) || id:finn-b-C3_STOMACH_EXALLC	Malignant neoplasm of stomach (all cancers excluded)	Malignant neoplasm of stomach (all cancers excluded) || ||	TRUE	igd	NA	NA	NA	NA	NA	NA	NA	11	76293726	0.00652802	9.54333e-38	408422	ebi-a-GCST90014325	Asthma || id:ebi-a-GCST90014325	TRUE	reported	igd	2	TRUE
69	rs7961712	A	G	A	G	0.0564852	-0.0175	0.849901	0.8653	FALSE	FALSE	FALSE	finn-b-C3_STOMACH_EXALLC	12	94604963	0.0833	NA	0.8338	Malignant neoplasm of stomach (all cancers excluded) || id:finn-b-C3_STOMACH_EXALLC	Malignant neoplasm of stomach (all cancers excluded)	Malignant neoplasm of stomach (all cancers excluded) || ||	TRUE	igd	NA	NA	NA	NA	NA	NA	NA	12	94604963	0.00917211	7.34971e-10	408422	ebi-a-GCST90014325	Asthma || id:ebi-a-GCST90014325	TRUE	reported	igd	2	TRUE
70	rs802731	G	C	G	C	0.0479182	0.0344	0.270854	0.2551	FALSE	TRUE	FALSE	finn-b-C3_STOMACH_EXALLC	6	128279429	0.0651	NA	0.5974	Malignant neoplasm of stomach (all cancers excluded) || id:finn-b-C3_STOMACH_EXALLC	Malignant neoplasm of stomach (all cancers excluded)	Malignant neoplasm of stomach (all cancers excluded) || ||	TRUE	igd	NA	NA	NA	NA	NA	NA	NA	6	128279429	0.00733727	6.54184e-11	408422	ebi-a-GCST90014325	Asthma || id:ebi-a-GCST90014325	TRUE	reported	igd	2	TRUE
71	rs848	C	A	C	A	-0.0963344	-0.0785	0.817872	0.6308	FALSE	FALSE	FALSE	finn-b-C3_STOMACH_EXALLC	5	131996500	0.0594	NA	0.1864	Malignant neoplasm of stomach (all cancers excluded) || id:finn-b-C3_STOMACH_EXALLC	Malignant neoplasm of stomach (all cancers excluded)	Malignant neoplasm of stomach (all cancers excluded) || ||	TRUE	igd	NA	NA	NA	NA	NA	NA	NA	5	131996500	0.00847156	5.79696e-30	408422	ebi-a-GCST90014325	Asthma || id:ebi-a-GCST90014325	TRUE	reported	igd	2	TRUE
72	rs912131	G	A	G	A	0.0580773	0.014	0.703887	0.6418	FALSE	FALSE	FALSE	finn-b-C3_STOMACH_EXALLC	13	100032346	0.0596	NA	0.8145	Malignant neoplasm of stomach (all cancers excluded) || id:finn-b-C3_STOMACH_EXALLC	Malignant neoplasm of stomach (all cancers excluded)	Malignant neoplasm of stomach (all cancers excluded) || ||	TRUE	igd	NA	NA	NA	NA	NA	NA	NA	13	100032346	0.00713704	4.03738e-16	408422	ebi-a-GCST90014325	Asthma || id:ebi-a-GCST90014325	TRUE	reported	igd	2	TRUE
73	rs919826	C	T	C	T	-0.0357527	0.0281	0.489954	0.5021	FALSE	FALSE	FALSE	finn-b-C3_STOMACH_EXALLC	9	23586654	0.0568	NA	0.6216	Malignant neoplasm of stomach (all cancers excluded) || id:finn-b-C3_STOMACH_EXALLC	Malignant neoplasm of stomach (all cancers excluded)	Malignant neoplasm of stomach (all cancers excluded) || ||	TRUE	igd	NA	NA	NA	NA	NA	NA	NA	9	23586654	0.00654304	4.649e-08	408422	ebi-a-GCST90014325	Asthma || id:ebi-a-GCST90014325	TRUE	reported	igd	2	TRUE
74	rs9260752	A	G	A	G	0.180227	0.3441	0.0211877	0.02358	FALSE	FALSE	FALSE	finn-b-C3_STOMACH_EXALLC	6	29935010	0.1892	NA	0.0689398	Malignant neoplasm of stomach (all cancers excluded) || id:finn-b-C3_STOMACH_EXALLC	Malignant neoplasm of stomach (all cancers excluded)	Malignant neoplasm of stomach (all cancers excluded) || ||	TRUE	igd	NA	NA	NA	NA	NA	NA	NA	6	29935010	0.0320378	1.85042e-08	408422	ebi-a-GCST90014325	Asthma || id:ebi-a-GCST90014325	TRUE	reported	igd	2	TRUE
75	rs9272226	T	C	T	C	-0.0897705	-0.0509	0.628207	0.6589	FALSE	FALSE	FALSE	finn-b-C3_STOMACH_EXALLC	6	32602396	0.0608	NA	0.4028	Malignant neoplasm of stomach (all cancers excluded) || id:finn-b-C3_STOMACH_EXALLC	Malignant neoplasm of stomach (all cancers excluded)	Malignant neoplasm of stomach (all cancers excluded) || ||	TRUE	igd	NA	NA	NA	NA	NA	NA	NA	6	32602396	0.00946208	2.36865e-21	408422	ebi-a-GCST90014325	Asthma || id:ebi-a-GCST90014325	TRUE	reported	igd	2	TRUE
76	rs9273386	C	T	C	T	0.133835	0.0082	0.588625	0.4296	FALSE	FALSE	FALSE	finn-b-C3_STOMACH_EXALLC	6	32627128	0.061	NA	0.8933	Malignant neoplasm of stomach (all cancers excluded) || id:finn-b-C3_STOMACH_EXALLC	Malignant neoplasm of stomach (all cancers excluded)	Malignant neoplasm of stomach (all cancers excluded) || ||	TRUE	igd	TRUE	rs9273386	rs9273400	C	T	T	C	6	32626977	0.00915469	2.11495e-48	408422	ebi-a-GCST90014325	Asthma || id:ebi-a-GCST90014325	TRUE	reported	igd	2	TRUE
77	rs981625	G	C	G	C	0.0724725	0.1693	0.06495	0.04682	FALSE	TRUE	FALSE	finn-b-C3_STOMACH_EXALLC	13	74039935	0.1356	NA	0.212	Malignant neoplasm of stomach (all cancers excluded) || id:finn-b-C3_STOMACH_EXALLC	Malignant neoplasm of stomach (all cancers excluded)	Malignant neoplasm of stomach (all cancers excluded) || ||	TRUE	igd	NA	NA	NA	NA	NA	NA	NA	13	74039935	0.0132157	4.16188e-08	408422	ebi-a-GCST90014325	Asthma || id:ebi-a-GCST90014325	TRUE	reported	igd	2	TRUE
78	rs992969	G	A	G	A	-0.119909	-0.0853	0.74764	0.7617	FALSE	FALSE	FALSE	finn-b-C3_STOMACH_EXALLC	9	6209697	0.0667	NA	0.2008	Malignant neoplasm of stomach (all cancers excluded) || id:finn-b-C3_STOMACH_EXALLC	Malignant neoplasm of stomach (all cancers excluded)	Malignant neoplasm of stomach (all cancers excluded) || ||	TRUE	igd	NA	NA	NA	NA	NA	NA	NA	9	6209697	0.0075617	1.24997e-56	408422	ebi-a-GCST90014325	Asthma || id:ebi-a-GCST90014325	TRUE	reported	igd	2	TRUE

[truncated: 2 more sheets: CeD, PsO]
